# Supplementary material for: Risk‐Based Prioritization of Organic Chemicals and Locations of Ecological Concern in Sediment From Great Lakes Tributaries
Source: Environ Toxicol Chem. 2022 Feb 28;41(4):1016–41. doi: 10.1002/etc.5286 (PMC9306483; doi:10.1002/etc.5286)
Supplement: Supplementary file 1 — Supplementary information. [file ETC-41-1016-s001.xlsx]

## Sheet: Contents
Supplemental Tables for
Risk-based prioritization of organic chemicals and locations of ecological concern in sediment from Great Lakes tributaries
Austin K. Baldwin,a,* Steven R. Corsi,b Owen M. Stefaniak,b Luke C. Loken,b Daniel L. Villeneuve,c Gerald T. Ankley,c Brett R. Blackwell,c Peter L. Lenaker,b Michelle A. Nott,b Marc A. Millsd
a United States Geological Survey, Boise, Idaho, USA
b United States Geological Survey, Middleton, Wisconsin, USA
c United States Environmental Protection Agency, Duluth, Minnesota, USA
d US Environmental Protection Agency, Cincinnati, Ohio, USA
* Corresponding author: akbaldwi@usgs.gov
Contents:
SI Table S1. Sampling locations and basin statistics for Great Lakes tributaries sampled for organic chemicals in sediment, 2017.
SI Table S2. Organic chemicals analyzed in sediment samples from Great Lakes tributaries, 2017.
SI Table S3. Percent recoveries from spiked samples for organic chemicals in sediment samples from 2017-01-01 to 2018-01-01 at the U.S. Geological Survey National Water Quality Laboratory.
SI Table S4. Summary of results of field duplicate samples from a study of organic chemicals in Great Lakes tributaries, 2017.
SI Table S5. Sediment quality benchmarks for organic chemicals sampled and the sources of benchmark values.
SI Table S6. Water quality benchmarks for organic chemicals sampled and the sources of the benchmarks.
SI Table S7. ToxCast assay endpoints excluded from toxEval analysis for pore water concentrations estimated from organic chemicals measured in Great Lakes tributaries, 2017.
SI Table S8. ToxCast assays used in toxEval analysis of pore water concentrations estimated from sediment sample analysis of organic chemicals in samples from Great Lakes tributaries, 2017.
SI Table S9. ToxEval input file with estimated porewater concentrations of organic chemicals measured in sediment samples from Great Lakes tributaries, 2017.
SI Table S10. Adverse outcome pathways (AOPs) and associated key events.
SI Table S11. Summary of chemical detection frequencies and concentrations for chemicals analyzed in sediment samples from Great Lakes tributaries, 2017.
SI Table S12. Concentrations of individual chemicals in sediment samples from Great Lakes tributaries, 2017.
SI Table S13. Summary of chemical detection and concentration results, and toxicity quotient (TQ) and exposure-activity ratio (EAR) exceedances, in sediment samples collected from Great Lakes tributaries, 2017.
SI Table S14. Assessment of toxicity of PAH mixtures from sediment samples collected from Great Lakes tributaries, 2017.
SI Table S15. Spearman correlation coefficients between watershed attributes and (A) organic chemical class sums of toxicity quotients (TQClass) and exposure-activity ratios (EARClass), and (B) sample sums of toxicity quotients (TQSample) and exposure-activity ratios (EARSample) from sediment samples collected in Great Lakes tributaries, 2017.
SI Table S16. Gene descriptions and pathways for ToxCast endpoints with Exposure Activity Ratios from chemical mixtures (EAREndpoint) exceeding 0.1 at each site.

## Sheet: 1
SI Table S1. Sampling locations and basin statistics for Great Lakes tributaries sampled for organic chemicals in sediment, 2017. Watershed map numbers refer to watershed numbers in Figure 1. Watershed population density calculated from 2010 census block data (U.S. Census Bureau Geography Division 2010); mean percent impervious surfaces calculated from 2011 National Land Cover Dataset (Homer et a…
Lake	Watershed (map number)	Site name	Site abbreviation	USGS site number	Latitude	Longitude	Basin characteristics and land use statistics (in percent unless specified)
							Drainage area (km2)	Population density (people/km2)	Impervious surfaces	Parking Lot	Aggregate land use categories			Individual land use categories												Fraction of streamflow as wastewater	Fraction of streamflow as wastewater, distance weighted
											Urban Total	Urban and Suburban	Agricuture Total	Urban Major Transportation	Urban Commercial	Urban Industrial and Military	Urban Residential	Urban Other	Suburban	Mining and Extraction	Agriculture Crops	Agriculture Pasture or Hay	Agriculture Grazing Potential	Natural Areas	Water and wetlands
Superior	Saint Louis (1)	Saint Louis River at Scanlon, MN	MN-SLR	4024000	46.7033	-92.4188	8890	9	1	0.3	1.2	2.2	3.3	0.3	0.2	0.1	0.4	0.3	1	1.2	0.3	2.7	0.3	52.9	40.3	0.004	0
	Bad (2)	Bad River nr Odanah, WI	WI-BRO	4027000	46.4866	-90.6963	1545	3	0	0.2	0.7	1	6.1	0.3	0	0	0.1	0.3	0.3	0	2.1	3.5	0.4	83.7	9.2	0	0
Michigan	Fox (3)	Garners Cr at Park Street at Kaukauna, WI	WI-GCK	4084468	44.2647	-88.3054	21	834	30	4	79.1	83.9	16	2.6	8.8	1.2	63.2	3.4	4.7	0	14.1	1.8	0	0	0.1	0	0
		East River below Cedar St at Green Bay, WI	WI-ERG	40851379	44.5149	-88.0013	381	200	7	1.4	18.3	22.4	68.7	1.6	1.8	0.5	12.1	2.3	4.1	0.4	36.8	31	0.9	6.8	1.7	0.001	0
		West Branch Mud Cr below Cth BB at Appleton, WI	WI-WMC	408442390	44.2406	-88.463	26	175	17	3.4	46.2	51.4	44.3	16.9	6	1.1	20.5	1.8	5.2	1.7	35.3	9	0.1	1.7	0.8	0	0
		Ashwaubenon Cr above Parkview Rd at De Pere, WI	WI-ACA	408507150	44.4664	-88.0642	75	106	10	2.1	20.9	23.9	72.1	2.6	2.8	2.7	8.4	4.4	3	0	46.3	25.3	0.5	3.8	0.2	0	0
	Manitowoc (4)	Manitowoc River at Manitowoc, WI	WI-MAM	4085427	44.1062	-87.716	1343	25	2	0.6	3	3.1	74.1	0.6	0.2	0.1	0.9	1.1	0.2	0.1	40	33.4	0.7	15.3	7.4	0.008	0
	Milwaukee (5)	Milwaukee River at Milwaukee, WI	WI-MIE	4087000	43.1006	-87.9099	1785	195	6	1.3	15.2	22	52.6	1.3	1.7	0.8	9.1	2.3	6.8	0.1	32.4	19.6	0.6	20.5	4.8	0.02	0
		Milwaukee River at Mouth at Milwaukee, WI	WI-MIM	4087170	43.0244	-87.8983	2240	434	12	2.2	27.3	34.4	44.8	2.4	3.3	2.4	15.8	3.4	7.1	0.1	27.9	16.4	0.5	16.6	4.1	0.011	0
		Milwaukee River at Walnut St at Milwaukee, WI	WI-MIP	40870112	43.0511	-87.9077	1804	233	7	1.3	16.1	22.8	52.1	1.3	1.9	0.9	9.6	2.4	6.8	0.1	32.1	19.4	0.6	20.3	4.8	0.02	0
		Northridge Lake nr Milwaukee, WI	WI-NRL	431046087595401	43.1804	-88.0028	4	1441	49	8.8	93.9	95.4	0	6.5	27.7	4.3	55	0.5	1.5	0	0	0	0	0	4.6	0	0
	Menomonee (6)	Menomonee River at Cth F Near Germantown, WI	WI-MEF	4087014	43.236	-88.119	29	67	2	0.7	6.1	14	65.2	0.2	0.6	0	3	2.4	7.9	0	49.1	15.4	0.8	16	4.8	0	0
		Menomonee River at Butler, WI	WI-MEB	4087040	43.1131	-88.0699	154	387	18	3.5	50.9	64.7	29.3	2.6	5.3	5.3	32.8	4.8	13.8	0.3	21	8	0.3	3.4	2.3	0	0
		Little Menomonee River at Lovers Ln at Milwaukee, WI	WI-LML	4087072	43.1061	-88.0535	55	634	19	3.8	46	64.4	33.1	3.8	5.7	6.2	26.4	3.9	18.4	0	24.3	8.6	0.2	0.9	1.7	0	0
		Menomonee River above Church St at Wauwatosa, WI	WI-MEC	4087098	43.0503	-88.0148	288	579	23	4.5	60.9	73.8	22.1	4.5	7	7	36	6.5	12.8	0.2	15.9	6	0.2	2	2	0	0
		Menomonee River nr N 25th St at Milwaukee, WI	WI-MET	4087141	43.0324	-87.9462	355	966	28	5.1	68.1	78.7	17.9	4.9	8.1	7	41	7.2	10.6	0.1	12.9	4.9	0.2	1.6	1.6	0	0
		Menomonee River at Ridge Blvd at Wauwatosa, WI	WI-MER	40870837	43.0656	-88.0369	233	525	21	4.1	54.2	68.1	27.2	3.9	5.8	7	31.9	5.6	13.9	0.2	19.6	7.3	0.2	2.5	2.1	0	0
		Underwood Cr at Juneau Blvd at Elm Grove, WI	WI-UCJ	40870855	43.046	-88.081	23	520	21	4.4	80.8	94.6	1.7	2.7	12.2	0.3	61.9	3.8	13.8	0	0.3	1.4	0	0	3.8	0	0
	Kinnickinnic (7)	Kinnickinnic River at Lincoln Ave at Milwaukee, WI	WI-KKL	40871607	43.0058	-87.9138	62	2265	51	8.4	99.3	99.9	0	15.2	11.5	12.7	48.5	11.3	0.6	0	0	0	0	0	0.1	0	0
	Oak (8)	Oak Cr at Mill Pond at South Milwaukee, WI	WI-OCM	4087206	42.9131	-87.8546	69	739	31	5.6	68.8	88.1	10.9	9.4	7.3	10.4	37.1	4.7	19.3	0	6.3	4.6	0.1	0.3	0.7	0	0
	Root (9)	Root River at Layton Ave at Greenfield, WI	WI-RRL	4087213	42.9589	-88.04	31	1150	32	5	93.6	99.4	0.7	5.1	8.8	1.2	70.2	8.4	5.7	0	0	0.6	0	0	0	0	0
		Root River nr Franklin, WI	WI-RRR	4087220	42.8736	-87.9958	127	830	25	3.8	72.7	88.8	9.1	3.2	7	1.1	55.3	6.1	16.1	0.9	5.2	3.9	0	0.2	1	0	0
		Root River nr Clayton Park at Racine, WI	WI-RRC	4087241	42.7242	-87.7968	506	334	12	2	30.9	40.6	51.5	2.1	3.1	1.1	20.6	4.1	9.6	0.3	42.4	8.7	0.4	6.3	1.3	0.008	0
	Indiana Harbor Canal (10)	Indiana Harbor Canal at East Chicago, IN	IN-IHC	4092750	41.6492	-87.4687	100	914	47	9.8	82.6	92.9	1	16.4	15.1	21.9	25.5	3.7	10.4	0.4	0.1	1	0	1.3	4.3	0.484	0.067
	Burns Ditch (11)	Portage-Burns Waterway at Portage, IN	IN-PBW	4095090	41.6223	-87.1759	857	345	14	2.6	36	59.1	29.2	3.5	5.7	1	22.1	3.7	23.1	0	21.5	6.4	1.3	7.5	4.2	0.04	0.006
		Coffee Cr DS of 1100 N nr Chesterton, IN	IN-CCU	413538087022402	41.5939	-87.04	32	68	3	1	8.7	59.6	21.5	2.7	2.4	0	2.7	1	50.9	0	10.9	7.9	2.7	13.9	5	0	0
		Coffee Cr at Chesterton, IN	IN-CCD	413701087030001	41.6169	-87.05	40	122	6	1.5	16.8	64.2	18.7	4.3	3.3	0.1	7.5	1.6	47.5	0	9.8	6.6	2.3	11.4	5.7	0	0
	Saint Joseph (12)	Saint Joseph River at Niles, MI	MI-SJO	4101500	41.8292	-86.2597	9628	80	4	1	10	14.5	63.6	1.1	1.3	0.7	5.3	1.6	4.5	0	49.6	13.7	0.3	15.2	6.7	0.046	0.001
	Kalamazoo (13)	Kalamazoo River at New Richmond, MI	MI-KAL	4108660	42.6509	-86.1067	5122	91	4	0.9	10	19	51.1	1.2	1.2	0.5	5.4	1.7	9	0.1	34.6	16.2	0.4	22.6	7.2	0.029	0
	Grand (14)	Peacock Ditch at Grand River Ave nr Ionia, MI	MI-PEA	4116012	42.8861	-85.0897	15	9	2	0.6	3.3	3.3	90.1	2.8	0	0	0	0.5	0	0	78.7	11.4	0	5.8	0.8	0	0
		Indian Mill Cr at Turner Ave at Grand Rapids, MI	MI-IND	4118990	42.9948	-85.6781	44	297	16	3.5	44.5	53.6	40.5	2.8	6.1	4.9	25.2	5.5	9.2	0	26	14.4	0.2	5.5	0.4	0	0
		Plaster Cr at 28th St at Grand Rapids, MI	MI-PLS	4119055	42.9128	-85.6506	119	468	27	5.9	60	73	23.2	6.2	12.6	8.7	28	4.6	13	0.3	12.6	10.5	0.1	2.3	1.2	0	0
		Tributary to Buck Cr at Division Ave at Wyoming, MI	MI-TBC	4119138	42.8714	-85.6645	16	1396	48	8.9	97.2	98.6	1.4	0	18.6	15.3	61.5	1.8	1.4	0	0.5	0.9	0	0	0	0	0
		Buck Cr at State Hwy M-21 at Grandville, MI	MI-BCK	4119162	42.9058	-85.7747	131	761	30	5.1	68.6	78.5	17.9	3	10.7	5.3	44.4	5.2	10	0.5	10.2	7.5	0.2	2.6	0.6	0	0
		Grand River at Eastmanville, MI	MI-GRE	4119300	43.0147	-85.9559	13560	109	4	1	11.1	19.3	56.8	1.2	1.4	0.6	6.1	1.8	8.2	0.1	38.3	18.2	0.3	17.7	6.2	0.039	0.001
Huron	Saginaw (15)	Saginaw River at Saginaw, MI	MI-SAG	4157000	43.4128	-83.9631	15509	69	3	0.8	8.2	19.1	46.9	0.8	0.9	0.3	4.8	1.4	10.9	0.1	31.9	14.7	0.3	25.7	8.2	0.026	0.001
Erie	Clinton (16)	Cinton River at Sterling Heights, MI	MI-CLT	4161820	42.6145	-83.0266	803	443	16	3.2	47.7	70.8	10.1	2.8	6.2	2.8	30.3	5.7	23.1	0.6	3.6	6.2	0.4	6.3	12.2	0.052	0.002
		Red Run at Ryan Rd nr Warren, MI	MI-RRR	4162010	42.5295	-83.0685	89	1734	52	8.8	99.7	100	0	4.4	21.4	7.6	57.5	8.8	0.3	0	0	0	0	0	0.1	0	0
		Bear Cr Immediately DS at Miller Drain at Warren, MI	MI-BAR	4162510	42.5237	-83.023	48	1518	72	10.9	100	100	0	12.2	17.8	23.8	45.9	0.3	0	0	0	0	0	0	0	0	0
		Red Run at 15 Mile Rd at Sterling Heights, MI	MI-RRS	4163060	42.5525	-82.986	275	1609	53	8.5	99.2	99.9	0	5.5	20.2	7.8	58.3	7.5	0.7	0	0	0	0	0	0	0.292	0.094
		North Branch Clinton River nr Mt. Clemens, MI	MI-NBC	4164500	42.6292	-82.8888	512	84	4	1.1	11.9	23.3	55.9	0.6	0.6	1.4	6.1	3.2	11.4	0.1	37.5	18	0.4	16.6	4.2	0.01	0
		Clinton River at Moravian Dr at Mount Clemens, MI	MI-CRM	4165500	42.5959	-82.9088	1937	611	21	3.7	51.1	65.6	20.5	2.6	7.3	3.4	32.6	5.2	14.5	0.3	12.3	8	0.3	7.2	6.4	0.06	0.003
	Rouge (17)	River Rouge at Birmingham, MI	MI-RRB	4166000	42.5459	-83.2235	95	658	24	4.7	90.7	94.8	0	5.1	9.1	2.9	68.8	4.8	4.2	0	0	0	0	0	5.2	0	0
		River Rouge at Detroit, MI	MI-RRD	4166500	42.3731	-83.2547	476	965	34	6	92	98	0.1	4.9	14.3	3.3	62.7	6.8	6	0	0	0.1	0	0	1.9	0	0
		Lower River Rouge at Beck Rd nr Sheldon, MI	MI-LRB	4167300	42.2837	-83.5055	24	242	8	1.1	21	24.3	49.7	0.8	0.6	0.1	11.1	8.4	3.3	0	29.4	19.7	0.6	24.4	1.6	0	0
		Lower River Rouge at Haggerty Rd at Wayne, MI	MI-LRH	4167497	42.2797	-83.4469	95	376	16	2.7	41.3	55.1	31.3	6.8	3	2.7	22.8	6.1	13.7	0	20	10.9	0.4	12.1	1.6	0	0
		Lower River Rouge at Wayne Road at Wayne, MI	MI-LRW	4167665	42.285	-83.3839	183	595	23	3.7	56.3	71.8	20	5.3	4.7	5	36.3	5.1	15.4	0	12.2	7.6	0.2	6.7	1.6	0	0
	Maumee (18)	Maumee River at Waterville, OH	OH-MRW	4193500	41.5001	-83.7127	16295	54	2	0.8	6.3	7.3	82.7	0.9	0.8	0.4	2.8	1.4	1	0	76.6	5.8	0.3	8.7	1.3	0.03	0
		Swan Cr at Toledo, OH	OH-SCT	4194000	41.627	-83.594	519	174	7	1.6	19.4	30.4	57.3	2.8	2.9	0.8	10.8	2.2	11	0.1	52.2	4.7	0.4	11.4	0.8	0.066	0.001
		Swan Cr at Oak Openings Metropark, OH	OH-SCO	413217083492900	41.538	-83.825	232	57	2	0.7	6.8	13	71	1.6	0.4	0.2	2.8	1.8	6.1	0	65.4	5.2	0.4	15.4	0.6	0.008	0.001
		Swan Cr at Township Road EF Near Swanton, OH	OH-SCE	413308083541800	41.552	-83.905	65	49	2	0.6	5	11	86	0.9	0.3	0.1	2.8	0.8	6	0	84	1.6	0.4	2.8	0.2	0	0
	Rocky (19)	West Branch Rocky River nr Medina, OH	OH-WBR	4201079	41.153	-81.834	158	323	10	2.2	37.5	71.4	25.4	3.2	3.1	1.5	25.8	3.8	33.9	0	11.9	12.8	0.7	2.2	1	0	0
		Rocky River nr Berea, OH	OH-RRB	4201500	41.406	-81.887	692	358	9	2.2	37.8	72.4	23.9	2.4	3.3	1.5	26.5	4.2	34.6	0	12.5	10.7	0.6	2.7	1.1	0.064	0.003
		Rocky River above STP nr Lakewood, OH	OH-RRS	4201555	41.469	-81.833	755	408	11	2.6	41.7	74.5	21.9	3.6	4.4	1.8	27.5	4.3	32.9	0	11.5	9.9	0.6	2.4	1.1	0.076	0.003
		East Branch Rocky River at W Center St, Berea, OH	OH-EBR	412204081511300	41.368	-81.854	193	441	10	2.4	44.6	85.2	7.6	2.8	3.4	1.5	32.3	4.5	40.7	0	2.8	4.3	0.5	6	1.2	0.09	0.005
	Cuyahoga (20)	Cuyahoga River at Old Portage, OH	OH-CRP	4206000	41.1356	-81.5471	1047	297	9	2.1	27.9	55.2	28.1	2.5	3.9	1.3	17.4	2.8	27.3	0.2	14.8	13	0.4	11	5.6	0.023	0.001
		Cuyahoga River at Independence, OH	OH-CRI	4208000	41.3953	-81.6298	1836	326	11	2.6	37.1	63.5	18.1	2.9	5.1	2.3	23.6	3.2	26.4	0.1	9	8.7	0.3	14.2	4.1	0.117	0.003
		West Cr at Independence, OH	OH-WCI	4208501	41.4135	-81.6473	35	1130	28	5.7	81.3	99.6	0.3	4.6	16.1	0.4	57	3.2	18.3	0	0	0.3	0	0	0.1	0	0
		Cuyahoga River at Munroe Falls, OH	OH-CRM	410832081262100	41.1457	-81.4574	841	159	5	1.3	17.9	47.7	33.2	1.7	1.9	0.7	11.3	2.3	29.8	0.2	17.6	15.2	0.5	13.1	5.7	0.028	0.002
		Tinkers Cr at Dunham Rd nr Independence, OH	OH-TCD	412226081344500	41.375	-81.5758	246	462	20	5	62.9	86.9	5.2	4.2	10	7.3	36.3	5.2	24	0	1.5	3.5	0.2	4.7	3.2	0.11	0.018
Ontario	Northrup (21)	Northrup Cr at North Greece, NY	NY-NCG	422026250	43.2536	-77.7422	26	294	6	1.6	23	53.7	33.1	2.1	3.2	0	14.7	3.1	30.7	0.2	11.3	21.1	0.7	12.3	0.7	0.061	0.005
	Slater (22)	Slater Cr at Hojack Industrial Pk at Mount Read, NY	NY-SCH	431542077382401	43.2617	-77.64	12	1610	25	5	94.2	99.6	0.4	2.6	8.5	0.4	80.7	2.1	5.4	0	0	0.4	0	0	0	0	0
	Genesee (23)	Genesee River at Ford St Bridge, Rochester, NY	NY-GRF	4231600	43.1417	-77.6163	6403	45	1	0.6	4.4	7.8	47.1	1.3	0.5	0.2	1.5	0.9	3.5	0.1	19.5	27.1	0.5	43.8	1.2	0.005	0
	Irondequoit (24)	Irondequoit Cr at Railroad Mills nr Fishers, NY	NY-ICR	4232034	43.0278	-77.4781	100	78	2	1.1	9.6	30.4	52.1	1.9	1.3	1	4.6	0.9	20.8	0.8	11.4	40.2	0.5	15.5	1.3	0	0
		Allen Cr Near Rochester, NY	NY-ACR	4232050	43.1303	-77.5186	80	758	18	4.9	66.6	79.7	15.9	6.5	12.3	1.9	39.9	6.1	13.1	0	5.9	10	0	3.8	0.6	0	0
		Irondequoit Cr above Blossom Rd nr Rochester, NY	NY-ICB	423205010	43.145	-77.5119	364	442	9	2.8	40.9	60.5	30.5	3.4	5.7	1.2	26.7	3.9	19.6	0.5	8.1	22.2	0.2	7.3	1.2	0	0
		Thomas Cr at East Rochester, NY	NY-TCR	430629077274701	43.1082	-77.4633	74	367	5	1.8	29.8	54.1	36.3	1.2	2.8	0.8	22.1	2.8	24.3	0.4	7.9	28.1	0.4	7.2	2.1	0	0
	Oswego (25)	Harbor Brook at Hiawatha Blvd, Syracuse, NY	NY-HBK	4240105	43.0561	-76.185	31	782	16	3.3	48.5	78.5	18	1.6	7.7	0.6	33.6	5	29.9	0	4.3	13.6	0.1	3.1	0.4	0	0
		Geddes Brook at Fairmount, NY	NY-GBF	4240253	43.0572	-76.2342	22	594	15	2.9	44.5	73.6	21.1	3.9	6.1	0.4	30.3	3.9	29.1	0	9.7	11.2	0.2	4.6	0.7	0	0
		Ley Cr at Lemoyne and Factory at Mattydale, NY	NY-LEY	430524076084201	43.0901	-76.1451	62	812	34	8.7	72.3	90.8	5.8	10.8	19	15	24.3	3.2	18.5	0	0.8	5	0	2.9	0.5	0	0
	Cascadilla (26)	Cascadilla Cr at Ithaca, NY	NY-CCI	422644076300001	42.4458	-76.5003	37	150	2	1	6.6	45.1	24.1	0.6	2.9	0	2.3	0.9	38.5	0.3	5.7	17.9	0.5	29.5	1	0	0
References:																								0
Baldwin AK, Corsi SR, De Cicco LA, Lenaker PL, Lutz MA, Sullivan DJ, Richards KD. 2016. Organic contaminants in Great Lakes tributaries: Prevalence and potential aquatic toxicity. Science of The Total Environment. 554–555:42–52. doi:10.1016/j.scitotenv.2016.02.137.																								43.8
Baldwin AK, Corsi SR, Oliver SK, Lenaker PL, Nott MA, Mills MA, Norris GA, Paatero P. 2020. Primary Sources of Polycyclic Aromatic Hydrocarbons to Streambed Sediment in Great Lakes Tributaries Using Multiple Lines of Evidence. Environmental Toxicology and Chemistry. doi:10.1002/etc.4727. [accessed 2020 Jun 11]. https://setac.onlinelibrary.wiley.com/doi/abs/10.1002/etc.4727.
Falcone, JA, 2015. U.S. conterminous wall-to-wall anthropogenic land use trends (NWALT), 1974–2012 (USGS Numbered Series No. 948), Data Series. U.S. Geological Survey, Reston, VA.
Falcone JA, Nott MA. 2019. Estimating the presence of paved surface parking lots in the conterminous U.S. from land use coefficients for 1974, 1982, 1992, 2002, and 2012. Reston, VA: U.S. Geological Survey. https://doi.org/10.5066/P9UTMB64.
Homer, CG, Dewitz, JA, Yang, L, Jin, S, Danielson, P, Xian, G, Coulston, J, Herold, ND, Wickham, JD, Megown, K, 2015. Completion of the 2011 National Land Cover Database for the conterminous United States-Representing a decade of land cover change information. Photogrammetric Engineering and Remote Sensing 81, 345–354.
U.S. Census Bureau Geography Division, 2010. 2010 State‐based census block TIGER/Line Shapefile. Retrieved October 28, 2014, from: https://www.census.gov/geographies/mapping-files/time-series/geo/tiger-line-file.2010.html

## Sheet: 2
SI Table S2. Organic chemicals analyzed in sediment samples from Great Lakes tributaries, 2017. [CAS, Chemical Abstracts Service; µg/kg, micrograms per kilogram; NA, not available; PAH, polycyclic aromatic hydrocarbons; Battelle, Battelle Memorial Institute; NWQL, U.S. Geological Survey's National Water Quality Laboratory; DSSTox ID, Distributed Structure-Searchable Toxicity Database identifier; …
Chemical class	Chemical name	Chemical synonyms	CAS registry number	USGS parameter code	Laboratory reporting level minimum/median/maximum (µg/kg)	Laboratory used for analysis	Possible chemical uses or sources	DSSTox ID	KOC	KOC source
Antimicrobial disinfectants	Biphenyl	diphenyl; phenylbenzene; 1,1'-biphenyl; lemonene; BP	92-52-4	NA	0.26 / 0.31 / 0.73	Battelle	Citrus fruit preservative; used in production of emulsifiers, optical brighteners, crop protection products, and plastics	DTXSID4020161	2690	Mansouri et al. 2018; US EPA 2021
Antimicrobial disinfectants	p-Cresol	para-Cresol; 4-methylphenol	106-44-5	63222	500 / 500 / 2500	NWQL	Wood preservative, dissolve other chemicals, disinfectant	DTXSID7021869	220	Mansouri et al. 2018; US EPA 2021
Antimicrobial disinfectants	p-Dichlorobenzene	para-dichlorobenzene; PDB; 1,4-Dichlorobenzene; 1,4-DCB; p-DCB	106-46-7	63163	100 / 100 / 500	NWQL	Disinfectant (urinal cakes), deodorant, moth repellant	DTXSID1020431	730	Mansouri et al. 2018; US EPA 2021
Antimicrobial disinfectants	Phenol		108-95-2	63225	100 / 100 / 500	NWQL	Disinfectant, slimicide, manufacturing of synthetic fibers, mouthwash	DTXSID5021124	57	Mansouri et al. 2018; US EPA 2021
Antimicrobial disinfectants	Triclosan	TCS	3380-34-5	63232	100 / 100 / 500	NWQL	Disinfectant, antimicrobial (concern for acquired microbial resistance)	DTXSID5032498	22500	Mansouri et al. 2018; US EPA 2021
Antioxidants	Bisphenol A	4,4'-Isopropylidenediphenol; BPA	80-05-7	63188	100 / 100 / 500	NWQL	Manufacturing polycarbonate resins, antioxidant, flame retardant	DTXSID7020182	1340	Mansouri et al. 2018; US EPA 2021
Detergent metabolites	4-tert-Octylphenol monoethoxylate	OP1EO; 2-[4-(2,4,4-Trimethyl-2-pentanyl)phenoxy]ethanol	2315-67-5	63206	500 / 500 / 2500	NWQL	Nonionic detergent metabolite	DTXSID1058680	1170	Mansouri et al. 2018; US EPA 2021
Detergent metabolites	4-Cumylphenol	Phenol, 4-(1-methyl-1-phenylethyl)-	599-64-4	63173	100 / 100 / 500	NWQL	Nonionic detergent metabolite	DTXSID3022536	1050	Mansouri et al. 2018; US EPA 2021
Detergent metabolites	4-n-Octylphenol	p-Octylphenol	1806-26-4	63174	100 / 100 / 500	NWQL	Nonionic detergent metabolite	DTXSID9022312	1640	Mansouri et al. 2018; US EPA 2021
Detergent metabolites	4-Nonylphenol (sum of all isomers)		104-40-5	63175	1500 / 1500 / 7500	NWQL	Nonionic detergent metabolite	DTXSID5033836	12700	Mansouri et al. 2018; US EPA 2021
Detergent metabolites	4-Nonylphenol diethoxylate (sum of all isomers)	NP2EO; 2-[2-(4-Nonylphenoxy)ethoxy]ethanol	20427-84-3	63200	2000 / 2000 / 10000	NWQL	Nonionic detergent metabolite	DTXSID9058600	2590	Mansouri et al. 2018; US EPA 2021
Detergent metabolites	4-Nonylphenol monoethoxylate, (sum of all isomers)	NP1EO; Ethanol, 2-(4-nonylphenoxy)-	104-35-8	63221	1000 / 1000 / 5000	NWQL	Nonionic detergent metabolite	DTXSID4058601	1930	Mansouri et al. 2018; US EPA 2021
Detergent metabolites	4-tert-Octylphenol	p-(1,1,3,3-Tetramethylbutyl)phenol	140-66-9	63176	100 / 100 / 500	NWQL	Nonionic detergent metabolite	DTXSID9022360	2460	Mansouri et al. 2018; US EPA 2021
Detergent metabolites	4-tert-Octylphenol diethoxylate	OP2EO; 2-[2-[4-(1,1,3,3-Tetramethylbutyl)phenoxy]ethoxy]ethanol	2315-61-9	63201	100 / 100 / 500	NWQL	Nonionic detergent metabolite	DTXSID3075044	1220	Mansouri et al. 2018; US EPA 2021
Dyes/pigments	Anthraquinone	9,10-Anthraquinone	84-65-1	63181	100 / 100 / 500	NWQL	Manufacturing dye/textiles, seed treatment, bird repellant	DTXSID3020095	3870	Mansouri et al. 2018; US EPA 2021
Fire retardants	2,2',4,4'-Tetrabromodiphenylether (PBDE 47)	BDE congener 47; Benzene, 1,1'-oxybis[2,4-dibromo-	5436-43-1	63166	100 / 100 / 500	NWQL	Flame retardant	DTXSID3030056	349000	Mansouri et al. 2018; US EPA 2021
Fire retardants	Tributyl phosphate	TBP	126-73-8	63231	100 / 100 / 500	NWQL	Antifoaming agent, flame retardant	DTXSID3021986	1000	Mansouri et al. 2018; US EPA 2021
Fire retardants	Tris(2-butoxyethyl) phosphate		78-51-3	63229	300 / 300 / 1500	NWQL	Flame retardant	DTXSID5021758	6530	Mansouri et al. 2018; US EPA 2021
Fire retardants	Tris(dichloroisopropyl) phosphate	Tris(1,3-dichloro-2-propyl) phosphate; TDCPP; 2-Propanol, 1,3-dichloro-, phosphate (3:1)	13674-87-8	63235	200 / 200 / 1000	NWQL	Flame retardant	DTXSID9026261	730	Mansouri et al. 2018; US EPA 2021
Flavors and fragrances	3-Methyl-1H-indole (Skatol)	3-Methylindole	83-34-1	63171	100 / 100 / 500	NWQL	Fragrance, stench in feces and coal tar	DTXSID8021775	672	Mansouri et al. 2018; US EPA 2021
Flavors and fragrances	Acetophenone		98-86-2	63178	300 / 300 / 1500	NWQL	Fragrance in detergent and tobacco, flavor in beverages	DTXSID6021828	80	Mansouri et al. 2018; US EPA 2021
Flavors and fragrances	Acetyl hexamethyl tetrahydro naphthalene (AHTN)	6-Acetyl-1,1,2,4,4,7-hexamethyltetralin	21145-77-7	63179	100 / 100 / 500	NWQL	Musk fragrance (widespread usage), persistent in groundwater	DTXSID7041544	2920	Mansouri et al. 2018; US EPA 2021
Flavors and fragrances	Benzophenone		119-61-9	63184	100 / 100 / 500	NWQL	Fixative for perfumes and soaps	DTXSID0021961	600	Mansouri et al. 2018; US EPA 2021
Flavors and fragrances	Camphor		76-22-2	63192	100 / 100 / 500	NWQL	Flavor, odorant, ointments	DTXSID5030955	1840	Mansouri et al. 2018; US EPA 2021
Flavors and fragrances	d-Limonene	Cyclohexene, 1-methyl-4-(1-methylethenyl)-, (4R)-	5989-27-5	63203	100 / 100 / 500	NWQL	Citrus flavoring and fragrance in food and household products, fungicide, antimicrobial, antiviral	DTXSID1020778	4310	Mansouri et al. 2018; US EPA 2021
Flavors and fragrances	HHCB (Galaxolide)	Hexahydrohexamethyl cyclopentabenzopyran; Abbalide; Pearlide; Musk 50	1222-05-5	63209	100 / 100 / 500	NWQL	Musk fragrance (widespread usage) persistent in ground water	DTXSID8027373	21400	Mansouri et al. 2018; US EPA 2021
Flavors and fragrances	Indole		120-72-9	63210	200 / 200 / 1000	NWQL	Pesticide inert ingredient, fragrance in coffee	DTXSID0020737	96	Mansouri et al. 2018; US EPA 2021
Flavors and fragrances	Isoborneol		124-76-5	63211	100 / 100 / 500	NWQL	Fragrance in perfumery and disinfectants	DTXSID2042060	1910	Mansouri et al. 2018; US EPA 2021
Flavors and fragrances	Isoquinoline		119-65-3	63214	200 / 200 / 1000	NWQL	Flavors and fragrances	DTXSID2047644	643	Mansouri et al. 2018; US EPA 2021
Fuels	1-Methylnaphthalene		90-12-0	63165	100 / 100 / 500	NWQL	2-5 percent of gasoline, diesel fuel, or crude oil	DTXSID9020877	2110	Mansouri et al. 2018; US EPA 2021
Fuels	2,6-Dimethylnaphthalene		581-42-0	63167	100 / 100 / 500	NWQL	Present in diesel/kerosene (trace in gasoline)	DTXSID0029187	2900	Mansouri et al. 2018; US EPA 2021
Fuels	2-Methylnaphthalene		91-57-6	63168	100 / 100 / 500	NWQL	2-5 percent of gasoline, diesel fuel, or crude oil	DTXSID4020878	2520	Mansouri et al. 2018; US EPA 2021
Fuels	Isopropylbenzene (cumene)		98-82-8	63213	200 / 200 / 1000	NWQL	Manufacturing phenol/acetone, fuels and paint thinner	DTXSID1021827	1010	Mansouri et al. 2018; US EPA 2021
Herbicides	Atrazine		1912-24-9	63182	200 / 200 / 1000	NWQL	Herbicide, selective for weed control and used on cropland and highway and railroad rights of way	DTXSID9020112	161	Mansouri et al. 2018; US EPA 2021
Herbicides	Bromacil		314-40-9	63189	1000 / 1000 / 5000	NWQL	Herbicide (general use pesticide), >80 percent noncrop usage on grass/brush	DTXSID4022020	52	Mansouri et al. 2018; US EPA 2021
Herbicides	Metolachlor		51218-45-2	63218	100 / 100 / 500	NWQL	Herbicide (general use pesticide), indicator of agricultural drainage	DTXSID4022448	253	Mansouri et al. 2018; US EPA 2021
Herbicides	Prometon		1610-18-0	63226	100 / 100 / 500	NWQL	Herbicide (noncrop only), applied prior to blacktop	DTXSID6022341	327	Mansouri et al. 2018; US EPA 2021
Insecticides	Carbazole		86-74-8	63194	100 / 100 / 500	NWQL	Insecticide, Manufacturing dyes, explosives, and lubricants	DTXSID4020248	2130	Mansouri et al. 2018; US EPA 2021
Insecticides	Chlorpyrifos	CPS	2921-88-2	63195	100 / 100 / 500	NWQL	Insecticide, domestic pest and termite control (domestic use restricted as of 2001)	DTXSID4020458	6060	Mansouri et al. 2018; US EPA 2021
Insecticides	Diazinon	O,O-Diethyl O-[4-methyl-6-(propan-2-yl)pyrimidin-2-yl] phosphorothioate; Dimpylate	333-41-5	63198	100 / 100 / 500	NWQL	Insecticide, >40 percent nonagricultural usage, ants, flies	DTXSID9020407	1340	Mansouri et al. 2018; US EPA 2021
Insecticides	N,N-diethyl-m-toluamide (DEET)		134-62-3	63219	200 / 200 / 1000	NWQL	Insecticide, urban uses, mosquito repellent	DTXSID2021995	192	Mansouri et al. 2018; US EPA 2021
Nonprescription drugs	Menthol		89-78-1	63215	100 / 100 / 500	NWQL	Cigarettes, cough drops, liniment, mouthwash	DTXSID1020805	307	Mansouri et al. 2018; US EPA 2021
PAHs	Acenaphthene		83-32-9	62549	0.17 / 0.2 / 12.7	Battelle		DTXSID3021774	3390	Mansouri et al. 2018; US EPA 2021
PAHs	Acenaphthylene		208-96-8	62550	0.35 / 0.41 / 0.98	Battelle		DTXSID3023845	3930	Mansouri et al. 2018; US EPA 2021
PAHs	Anthracene		120-12-7	62551	0.25 / 0.29 / 18.63	Battelle	Wood preservative, component of tar, diesel, crude oil, combustion product	DTXSID0023878	15000	Mansouri et al. 2018; US EPA 2021
PAHs	Benz[a]anthracene		56-55-3	62552	0.34 / 0.4 / 25.79	Battelle		DTXSID5023902	158000	Mansouri et al. 2018; US EPA 2021
PAHs	Benzo[a]pyrene		50-32-8	62553	0.94 / 1.09 / 70.52	Battelle	Regulated PAH, used in cancer research, combustion product	DTXSID2020139	431000	Mansouri et al. 2018; US EPA 2021
PAHs	Benzo[b]fluoranthene		205-99-2	62554	0.44 / 0.53 / 33.22	Battelle		DTXSID0023907	181000	Mansouri et al. 2018; US EPA 2021
PAHs	Benzo[e]pyrene		192-97-2	62555	0.46 / 0.54 / 34.89	Battelle		DTXSID3023764	347000	Mansouri et al. 2018; US EPA 2021
PAHs	Benzo[g,h,i]perylene		191-24-2	62556	0.58 / 0.67 / 43.35	Battelle		DTXSID5023908	4240000	Mansouri et al. 2018; US EPA 2021
PAHs	Benzo[k]fluoranthene		207-08-9	62557	0.6 / 0.69 / 45.06	Battelle		DTXSID0023909	179000	Mansouri et al. 2018; US EPA 2021
PAHs	C1-benz[a]anthracene/chrysene		NA	68083	0.59 / 0.69 / 1.65	Battelle		DTXSID3074814	181000	Mansouri et al. 2018; US EPA 2021
PAHs	C1-fluoranthene/pyrene		NA	62571	0.56 / 0.65 / 1.55	Battelle			56234	Hawthorne et al. 2006
PAHs	C1-fluorene		NA	68085	0.19 / 0.22 / 0.53	Battelle		DTXSID1073943	8970	Mansouri et al. 2018; US EPA 2021
PAHs	C1-naphthalene		NA	62569	0.2 / 0.23 / 0.55	Battelle			NA
PAHs	C1-phenanthrene/anthracene		NA	62570	0.25 / 0.29 / 0.69	Battelle			23988	Hawthorne et al. 2006
PAHs	C2-benz[a]anthracene/chrysene		NA	68086	0.59 / 0.69 / 1.65	Battelle		DTXSID10194449	200000	Mansouri et al. 2018; US EPA 2021
PAHs	C2-fluoranthene/pyrene		NA	62576	0.56 / 0.65 / 1.55	Battelle			NA
PAHs	C2-fluorene		NA	68088	0.19 / 0.22 / 0.53	Battelle		DTXSID30904784	11600	Mansouri et al. 2018; US EPA 2021
PAHs	C2-naphthalene		NA	62574	0.2 / 0.23 / 0.55	Battelle		DTXSID7025130	4266	Hawthorne et al. 2006
PAHs	C2-phenanthrene/anthracene		NA	62575	0.25 / 0.29 / 0.69	Battelle			43652	Hawthorne et al. 2006
PAHs	C3-benz[a]anthracene/chrysene		NA	68089	0.59 / 0.69 / 1.65	Battelle		DTXSID70796867	542000	Mansouri et al. 2018; US EPA 2021
PAHs	C3-fluoranthene/pyrene		NA	62581	0.56 / 0.65 / 1.55	Battelle			NA
PAHs	C3-fluorene		NA	68091	0.19 / 0.22 / 0.53	Battelle		DTXSID10723536	3560	Mansouri et al. 2018; US EPA 2021
PAHs	C3-naphthalene		NA	62579	0.2 / 0.23 / 0.55	Battelle		DTXSID70904162	3710	Mansouri et al. 2018; US EPA 2021
PAHs	C3-phenanthrene/anthracene		NA	62580	0.25 / 0.29 / 0.69	Battelle			54954	Hawthorne et al. 2006
PAHs	C4-benz[a]anthracene/chrysene		NA	68092	0.59 / 0.69 / 1.65	Battelle			NA
PAHs	C4-naphthalene		NA	62584	0.2 / 0.23 / 0.55	Battelle		DTXSID70873248	2490	Mansouri et al. 2018; US EPA 2021
PAHs	C4-phenanthrene/anthracene		NA	62585	0.25 / 0.29 / 0.69	Battelle			58884	Hawthorne et al. 2006
PAHs	Chrysene		218-01-9	62558	0.59 / 0.73 / 44.64	Battelle		DTXSID0022432	157000	Mansouri et al. 2018; US EPA 2021
PAHs	Dibenz[a,h]anthracene		53-70-3	62560	0.44 / 0.51 / 33.43	Battelle		DTXSID9020409	1010000	Mansouri et al. 2018; US EPA 2021
PAHs	Fluoranthene		206-44-0	62561	0.4 / 0.5 / 30.04	Battelle	Component of coal tar and asphalt (only traces in gasoline or diesel fuel), combustion product	DTXSID3024104	49900	Mansouri et al. 2018; US EPA 2021
PAHs	Fluorene	9H-fluorene	86-73-7	62548	0.19 / 0.22 / 14.38	Battelle		DTXSID8024105	4280	Mansouri et al. 2018; US EPA 2021
PAHs	Indeno[1,2,3-cd]pyrene		193-39-5	62562	0.48 / 0.55 / 35.75	Battelle		DTXSID8024153	1910000	Mansouri et al. 2018; US EPA 2021
PAHs	Naphthalene		91-20-3	34445	0.2 / 0.23 / 14.81	Battelle	Fumigant, moth repellent, major component (about 10 percent) of gasoline	DTXSID8020913	874	Mansouri et al. 2018; US EPA 2021
PAHs	Perylene	Perilene	198-55-0	62565	0.28 / 0.32 / 20.94	Battelle		DTXSID4047753	270000	Mansouri et al. 2018; US EPA 2021
PAHs	Phenanthrene		85-01-8	62566	0.25 / 0.31 / 18.84	Battelle	Manufacturing explosives, component of tar, diesel fuel, or crude oil, combustion product	DTXSID6024254	15500	Mansouri et al. 2018; US EPA 2021
PAHs	Pyrene		129-00-0	62568	0.56 / 0.69 / 42.1	Battelle	Component of coal tar and asphalt (only traces in gasoline or diesel fuel), combustion product	DTXSID3024289	50000	Mansouri et al. 2018; US EPA 2021
Plasticizers	Bis(2-ethylhexyl) phthalate (DEHP)	Di(2-ethylhexyl) phthalate	117-81-7	63187	500 / 500 / 2500	NWQL	Plasticizer for polymers and resins; major component of vinyl	DTXSID5020607	81300	Mansouri et al. 2018; US EPA 2021
Plasticizers	Diethyl phthalate	DEP	84-66-2	63202	200 / 200 / 1000	NWQL	Makes plastics more flexible; also cosmetics, insecticides, aspirin	DTXSID7021780	112	Mansouri et al. 2018; US EPA 2021
Plasticizers	Triphenyl phosphate	TPhP	115-86-6	63234	100 / 100 / 500	NWQL	Plasticizer, resin, wax, finish, roofing paper, flame retardant	DTXSID1021952	11700	Mansouri et al. 2018; US EPA 2021
Plasticizers	Tris(2-chloroethyl) phosphate	TCEP, tris(2-carboxyethyl)phosphine	115-96-8	63230	200 / 200 / 1000	NWQL	Plasticizer, flame retardant	DTXSID5021411	41	Mansouri et al. 2018; US EPA 2021
Solvents	Isophorone		78-59-1	63212	100 / 100 / 500	NWQL	Solvent for lacquer, plastic, oil, silicon, resin	DTXSID8020759	84	Mansouri et al. 2018; US EPA 2021
Sterols	3-β-Coprostanol	Coprosterol; Cholestan-3-ol, (3.beta.,5.beta.)-	360-68-9	63170	1000 / 1000 / 5000	NWQL	Carnivore fecal indicator	DTXSID1052036	95500	Mansouri et al. 2018; US EPA 2021
Sterols	β-Sitosterol	Stigmast-5-en-3-ol, (3.beta.)-	83-46-5	63185	1000 / 1000 / 5000	NWQL	Plant sterol	DTXSID5022481	58800	Mansouri et al. 2018; US EPA 2021
Sterols	β-Stigmastanol	Stigmastan-3-ol, (3.beta.)-	19466-47-8	63186	1000 / 1000 / 5000	NWQL	Plant sterol, pulp-mill waste, decomposing paper	DTXSID8051835	59200	Mansouri et al. 2018; US EPA 2021
Sterols	Cholesterol		57-88-5	63196	500 / 500 / 2500	NWQL	Often a fecal indicator, also a plant sterol	DTXSID3022401	93600	Mansouri et al. 2018; US EPA 2021
References:
Hawthorne SB, Grabanski CB, Miller DJ. 2006. Measured partitioning coefficients for parent and alkyl polycyclic aromatic hydrocarbons in 114 historically contaminated sediments: Part 2. Testing the KOCKBC two carbon-type model. Environmental Toxicology and Chemistry. 26(12):2505–2516. doi:10.1897/07-087.1.
Mansouri K, Grulke CM, Judson RS, Williams AJ. 2018. OPERA models for predicting physicochemical properties and environmental fate endpoints. J Cheminform. 10(1):10. doi:10.1186/s13321-018-0263-1.
US EPA. 2021. CompTox Chemicals Dashboard. [accessed 2021 May 10]. https://comptox.epa.gov/dashboard.

## Sheet: 3
SI Table S3. Percent recoveries from spiked samples for organic chemicals in sediment samples from 2017-01-01 to 2018-01-01 at the U.S. Geological Survey National Water Quality Laboratory.
Chemical name	USGS parameter code	Units	Count	Mean	Variance	Standard Deviation	Relative Standard Deviation	Minimum	Maximum	Median	First Quartile	Third Quartile	Relative Interquartile Range	Upper 99% Confidence Limit	Lower 99% Confidence Limit	Upper 95% Confidence Limit	Lower 95% Confidence Limit
Tris(dichloroisopropyl) phosphate	63235	pct	38	20	77	8.8	44	6	39	19	12	27	79	46	-7	37	2
Triphenyl phosphate	63234	pct	38	29	118	10.8	38	12	49	29	20	38	64	61	-4	51	7
Decafluorobiphenyl (surrogate)	90737	pct	38	37	76	8.7	24	17	51	39	31	43	30	63	11	54	20
Isopropylbenzene (cumene)	63213	pct	38	46	89	9.4	21	22	60	49	41	52	22	74	17	65	27
d-Limonene	63203	pct	38	48	94	9.7	20	23	68	51	42	53	22	77	19	67	29
Chlorpyrifos	63195	pct	38	50	138	11.7	24	30	68	51	39	61	42	85	15	73	26
Bisphenol A-d14 (surrogate)	91749	pct	38	53	172	13.1	25	31	84	51	45	61	32	92	14	79	27
p-Dichlorobenzene	63163	pct	38	55	75	8.7	16	30	67	57	50	60	18	81	29	72	37
Bisphenol A	63188	pct	38	56	171	13.1	23	34	86	55	48	63	26	95	17	82	30
Anthraquinone	63181	pct	38	60	167	12.9	22	37	102	59	51	65	23	99	21	86	34
Tris(2-chloroethyl) phosphate	63230	pct	38	63	148	12.1	19	43	84	63	50	73	35	99	26	87	38
Diazinon	63198	pct	38	71	106	10.3	14	53	89	74	62	80	23	102	40	92	51
Indole	63210	pct	38	72	166	12.9	18	42	96	69	62	79	25	110	33	98	46
Isoquinoline	63214	pct	38	73	384	19.6	27	24	106	79	58	85	34	131	14	112	33
Tris(2-butoxyethyl) phosphate	63229	pct	38	73	719	26.8	37	5	103	80	59	96	45	153	-8	126	19
β-Sitosterol	63185	pct	38	75	236	15.4	20	45	109	73	63	84	28	121	29	106	44
2,6-Dimethylnaphthalene	63167	pct	38	76	84	9.2	12	54	89	77	69	83	18	103	48	94	57
2-Methylnaphthalene	63168	pct	38	76	105	10.3	14	52	91	77	68	83	18	106	45	96	55
Menthol	63215	pct	38	79	95	9.7	12	64	99	78	72	87	19	108	50	98	60
Camphor	63192	pct	38	82	52	7.2	9	67	95	82	76	88	14	104	60	96	67
Isophorone	63212	pct	38	82	81	9	11	59	105	82	77	88	13	109	55	100	64
Prometon	63226	pct	38	82	489	22.1	27	24	112	86	72	96	26	148	15	126	37
3-Methyl-1H-indole (Skatol)	63171	pct	38	83	131	11.5	14	51	103	85	77	90	15	117	48	106	60
4-n-Octylphenol	63174	pct	38	83	148	12.2	15	63	115	83	74	89	18	119	46	107	59
HHCB (Galaxolide)	63209	pct	38	83	76	8.7	11	68	99	83	77	90	15	109	57	101	66
β-Stigmastanol	63186	pct	38	84	324	18	21	45	123	81	72	96	30	138	30	120	48
Isoborneol	63211	pct	38	84	142	11.9	14	65	111	82	73	92	23	120	48	108	60
Fluoranthene-d10 (surrogate)	90738	pct	38	86	51	7.1	8	74	100	86	80	91	13	107	64	100	72
3-β-Coprostanol	63170	pct	38	88	173	13.1	15	53	116	86	82	95	15	127	48	114	62
Acetyl hexamethyl tetrahydro naphthalene (AHTN)	63179	pct	38	90	98	9.9	11	73	109	92	82	98	17	120	61	110	70
Cholesterol	63196	pct	38	90	138	11.7	13	62	113	88	82	98	17	125	54	113	66
Triclosan	63232	pct	38	91	80	8.9	10	75	108	91	84	98	14	118	65	109	73
4-Nonylphenol (sum of all isomers)	63175	pct	38	93	209	14.5	15	24	112	97	88	101	13	137	50	122	65
Acetophenone	63178	pct	38	93	38	6.1	7	83	106	92	87	97	10	111	74	105	80
4-Nonylphenol monoethoxylate, (sum of all isomers)	63221	pct	38	95	327	18.1	19	25	127	98	90	105	15	150	41	132	59
Metolachlor	63218	pct	38	95	67	8.2	9	82	113	94	89	100	11	119	70	111	78
4-Cumylphenol	63173	pct	38	96	107	10.3	11	82	116	97	87	105	17	127	65	117	76
4-tert-Octylphenol	63176	pct	38	97	85	9.2	10	78	118	98	91	101	10	124	69	115	78
Carbazole	63194	pct	38	97	97	9.9	10	80	116	95	89	105	17	126	67	116	77
Atrazine	63182	pct	38	98	57	7.5	8	85	112	99	92	103	11	121	76	113	83
Benzophenone	63184	pct	38	98	61	7.8	8	84	114	98	91	103	12	121	74	113	82
4-tert-Octylphenol monoethoxylate	63206	pct	38	99	298	17.3	17	55	132	103	86	110	23	151	47	134	65
p-Cresol	63222	pct	38	99	163	12.8	13	81	127	98	88	107	18	137	61	124	73
Tributyl phosphate	63231	pct	14	99	66	8.1	8	86	114	96	95	103	8.3	123	75	115	83
Bromacil	63189	pct	38	102	91	9.5	9	83	124	102	95	109	13	131	73	121	83
N,N-diethyl-m-toluamide (DEET)	63219	pct	38	103	61	7.8	8	89	117	102	98	109	10	126	80	119	88
4-tert-Octylphenol diethoxylate	63201	pct	38	104	292	17.1	16	58	150	105	97	110	12	155	53	138	70
4-Nonylphenol diethoxylate (sum of all isomers)	63200	pct	38	107	549	23.4	22	20	154	107	100	121	19	177	37	154	60
Bis(2-ethylhexyl) phthalate (DEHP)	63187	pct	38	110	325	18	16	80	158	107	98	120	20	164	56	146	74
Diethyl phthalate	63202	pct	38	123	23101	152	124	47	922	79	70	88	23	579	-333	427	-181
Phenol	63225	pct	38	167	901	30	18	120	233	160	146	187	25	257	77	227	107
				20
				167

## Sheet: 4
SI Table S4. Summary of results of field duplicate samples from a study of organic chemicals in Great Lakes tributaries, 2017. Relative percent difference was calculated from duplicate pairs with detected concentration in both samples. n, number.
Chemical name	USGS parameter code	Total duplicate pairs	n duplicate pairs with detected concentration in both samples	n duplicate pairs with detected concentration in only one sample	n duplicate pairs with detected concentration in neither sample	Relative percent difference
						minimum	median	mean	maximum
p-Dichlorobenzene	63163	6	1	1	4	59.4	59.4	59.4	59.4
1-Methylnaphthalene	63165	6	5	0	1	0.791	12	22.2	53.4
2,6-Dimethylnaphthalene	63167	6	5	0	1	1.24	17	17.6	34.5
2-Methylnaphthalene	63168	6	5	0	1	4.78	10.4	22.6	48.3
3-β-Coprostanol	63170	6	3	1	2	9.31	12.1	17.3	30.4
3-Methyl-1H-indole (Skatol)	63171	6	6	0	0	9.02	21.4	19.8	29.4
4-Cumylphenol	63173	6	1	1	4	34.9	34.9	34.9	34.9
4-Nonylphenol (sum of all isomers)	63175	6	2	1	3	17.1	24.2	24.2	31.2
4-tert-Octylphenol	63176	6	1	0	5	4.84	4.84	4.84	4.84
Anthraquinone	63181	6	5	0	1	0.576	7.17	10.4	24.9
Fluorene	62548	8	7	0	1	6.39	21	19.8	32.7
Acenaphthene	62549	8	7	0	1	5.36	28.3	34.5	69.4
Acenaphthylene	62550	8	7	0	1	2.66	38.2	37.4	63.3
Acetophenone	63178	6	1	1	4	14.5	14.5	14.5	14.5
Acetyl hexamethyl tetrahydro naphthalene (AHTN)	63179	6	1	1	4	8.96	8.96	8.96	8.96
Anthracene	62551	8	7	1	0	1.72	28	34.1	76.5
Benz[a]anthracene	62552	8	8	0	0	5.67	18.2	22.1	39.9
Benzo[a]pyrene	62553	8	8	0	0	0.668	21.9	22.3	41.3
Benzo[b]fluoranthene	62554	8	8	0	0	12.4	18.2	21.5	42.3
Benzo[e]pyrene	62555	8	8	0	0	11	14.3	22.5	51
Benzo[g,h,i]perylene	62556	8	8	0	0	8.03	14.8	22.8	47.1
Benzo[k]fluoranthene	62557	8	7	1	0	1.06	14.5	18.9	44
β-Sitosterol	63185	6	5	0	1	0.995	32.6	34.5	88.8
β-Stigmastanol	63186	6	5	0	1	2.46	23.1	23.1	50.6
Biphenyl	63752	8	7	0	1	1.04	12.4	23.6	84.8
Bis(2-ethylhexyl) phthalate (DEHP)	63187	6	2	1	3	24.1	28.6	28.6	33
Bisphenol A	63188	6	3	0	3	16.7	24.1	27.7	42.2
Bisphenol A-d14, surrogate	91749	6	6	0	0	2.13	9.52	8.44	12.2
C1-benz[a]anthracene/chrysene	68083	8	8	0	0	4.31	14.6	28	72.2
C1-fluoranthene/pyrene	62571	8	7	1	0	7.16	12.9	20.6	48
C1-fluorene	68085	8	7	0	1	2.98	13.1	26.8	76.2
C1-naphthalene	62569	8	8	0	0	0.964	33.5	41.9	106
C1-phenanthrene/anthracene	62570	8	7	0	1	0.745	15.6	25.9	68
C2-benz[a]anthracene/chrysene	68086	8	7	0	1	1.29	6.23	23.3	89.6
C2-fluoranthene/pyrene	62576	8	7	0	1	5.99	13.2	23.5	59.5
C2-fluorene	68088	8	7	0	1	0.158	21.2	31.7	91.8
C2-naphthalene	62574	8	7	0	1	12.4	42.4	54.4	102
C2-phenanthrene/anthracene	62575	8	7	0	1	0.967	14.7	25.2	75
C3-benz[a]anthracene/chrysene	68089	8	7	0	1	0.565	13.6	18.5	45.2
C3-fluoranthene/pyrene	62581	8	7	0	1	6.02	20.7	24.4	50.3
C3-fluorene	68091	8	7	0	1	11.6	16.7	26.1	62.6
C3-naphthalene	62579	8	7	0	1	8.01	22.8	43.9	90.8
C3-phenanthrene/anthracene	62580	8	7	0	1	3.22	16.9	24.2	69.4
C4-benz[a]anthracene/chrysene	68092	8	3	1	4	3.6	16.3	13.4	20.3
C4-naphthalene	62584	8	7	0	1	6.86	17.4	35.5	79.8
C4-phenanthrene/anthracene	62585	8	7	0	1	4.42	11.5	27	76
Carbazole	63194	6	5	0	1	0.359	11.3	11.7	33.5
Cholesterol	63196	6	3	0	3	26.1	28.3	27.6	28.3
Chrysene	62558	8	8	0	0	1.36	13	16.6	50.6
Decafluorobiphenyl, surrogate	90737	6	6	0	0	8.99	15.7	17.1	33
Dibenz[a,h]anthracene	62560	8	7	0	1	1.9	12.8	19.3	41.9
d-Limonene	63203	6	2	1	3	3.68	21.8	21.8	39.9
Fluoranthene	62561	8	8	0	0	0.223	13.9	18	40.9
Fluoranthene-d10, surrogate	90738	6	6	0	0	2.97	4.63	5.43	10
Tris(dichloroisopropyl) phosphate	63235	6	1	0	5	27.6	27.6	27.6	27.6
HHCB (Galaxolide)	63209	6	2	0	4	1.75	6.11	6.11	10.5
Indeno[1,2,3-cd]pyrene	62562	8	8	0	0	11.6	17.4	22.6	51.4
Indole	63210	6	5	1	0	0	2.23	16.7	46.3
Isophorone	63212	6	1	2	3	2.59	2.59	2.59	2.59
Naphthalene	34445	8	8	0	0	4.59	29.3	45.8	145
p-Cresol	63222	6	5	0	1	4.02	10.8	19.2	44.5
Perylene	62565	8	8	0	0	3.43	11	17.6	60.5
Phenanthrene	62566	8	8	0	0	4.8	21.9	26.8	62.9
Phenol	63225	6	1	2	3	12.7	12.7	12.7	12.7
Pyrene	62568	8	8	0	0	3.43	13.1	19	41.1
Triclosan	63232	6	1	0	5	2.32	2.32	2.32	2.32

## Sheet: 5
SI Table S5. Sediment quality benchmarks for organic chemicals sampled and the sources of benchmark values.
Chemical class	Compound name	CAS registry number	Benchmark value (µg/kg)	Benchmark reference
Antimicrobial Disinfectants	p-Cresol (para-Cresol)	106-44-5	93	US EPA. 2018. “Region 4 Ecological Risk Assessment, Supplemental Guidance, March 2018 Update.” US EPA Scientific Support Section, Superfund Division, Region 4. https://www.epa.gov/sites/production/files/2018-03/documents/era_regional_supplemental_guidance_report-march-2018_update.pdf
Antimicrobial Disinfectants	p-Cresol (para-Cresol)	106-44-5	260	US EPA. 2018. “Region 4 Ecological Risk Assessment, Supplemental Guidance, March 2018 Update.” US EPA Scientific Support Section, Superfund Division, Region 4. https://www.epa.gov/sites/production/files/2018-03/documents/era_regional_supplemental_guidance_report-march-2018_update.pdf
Antimicrobial Disinfectants	p-Cresol (para-Cresol)	106-44-5	670	US EPA, ORD. 2015. “Freshwater Sediment Screening Benchmarks.” Reports and Assessments. US EPA. September 29, 2015. https://www.epa.gov/risk/freshwater-sediment-screening-benchmarks.
Antimicrobial Disinfectants	p-Dichlorobenzene	106-46-7	30	US EPA. 2018. “Region 4 Ecological Risk Assessment, Supplemental Guidance, March 2018 Update.” US EPA Scientific Support Section, Superfund Division, Region 4. https://www.epa.gov/sites/production/files/2018-03/documents/era_regional_supplemental_guidance_report-march-2018_update.pdf
Antimicrobial Disinfectants	p-Dichlorobenzene	106-46-7	468	US EPA. 2018. “Region 4 Ecological Risk Assessment, Supplemental Guidance, March 2018 Update.” US EPA Scientific Support Section, Superfund Division, Region 4. https://www.epa.gov/sites/production/files/2018-03/documents/era_regional_supplemental_guidance_report-march-2018_update.pdf
Antimicrobial Disinfectants	p-Dichlorobenzene	106-46-7	599	US EPA, ORD. 2015. “Freshwater Sediment Screening Benchmarks.” Reports and Assessments. US EPA. September 29, 2015. https://www.epa.gov/risk/freshwater-sediment-screening-benchmarks.
Antimicrobial Disinfectants	p-Dichlorobenzene	106-46-7	600	Hull, Ruth N., Sonya Kleywegt, and Julie Schroeder. 2015. “Risk-Based Screening of Selected Contaminants in the Great Lakes Basin.” Journal of Great Lakes Research 41 (1): 238–45. https://doi.org/10.1016/j.jglr.2014.11.013.
Antimicrobial Disinfectants	Phenol	108-95-2	48	Buchman, M.F., 2008. NOAA Screening Quick Reference Tables, NOAA OR&R Report 08-1, Seattle, WA, Office of Response and Restoration Division, National Oceanic and Atmospheric Administration, 34 p., http://response.restoration.noaa.gov/sites/default/files/SQuiRTs.pdf
Antimicrobial Disinfectants	Phenol	108-95-2	175	US EPA. 2018. “Region 4 Ecological Risk Assessment, Supplemental Guidance, March 2018 Update.” US EPA Scientific Support Section, Superfund Division, Region 4. https://www.epa.gov/sites/production/files/2018-03/documents/era_regional_supplemental_guidance_report-march-2018_update.pdf
Antimicrobial Disinfectants	Phenol	108-95-2	210	US EPA. 2018. “Region 4 Ecological Risk Assessment, Supplemental Guidance, March 2018 Update.” US EPA Scientific Support Section, Superfund Division, Region 4. https://www.epa.gov/sites/production/files/2018-03/documents/era_regional_supplemental_guidance_report-march-2018_update.pdf
Antimicrobial Disinfectants	Phenol	108-95-2	420	US EPA, ORD. 2015. “Freshwater Sediment Screening Benchmarks.” Reports and Assessments. US EPA. September 29, 2015. https://www.epa.gov/risk/freshwater-sediment-screening-benchmarks.
Antioxidants	Bisphenol A	80-05-7	63	Hull, Ruth N., Sonya Kleywegt, and Julie Schroeder. 2015. “Risk-Based Screening of Selected Contaminants in the Great Lakes Basin.” Journal of Great Lakes Research 41 (1): 238–45. https://doi.org/10.1016/j.jglr.2014.11.013.
Detergent Metabolites	4-Nonylphenol (sum of all isomers)	104-40-5	1400	Canadian Council of Ministers of the Environment. 2014. “Canadian Environmental Quality Guidelines, Canadian Sediment Quality Guidelines for the Protection of Aquatic Life.” 2014. http://ceqg-rcqe.ccme.ca/
Fire Retardants	Tris(2-butoxyethyl) phosphate	78-51-3	830	Hull, Ruth N., Sonya Kleywegt, and Julie Schroeder. 2015. “Risk-Based Screening of Selected Contaminants in the Great Lakes Basin.” Journal of Great Lakes Research 41 (1): 238–45. https://doi.org/10.1016/j.jglr.2014.11.013.
Flavors and Fragrances	HHCB (Galaxolide)	1222-05-5	2000	Hull, Ruth N., Sonya Kleywegt, and Julie Schroeder. 2015. “Risk-Based Screening of Selected Contaminants in the Great Lakes Basin.” Journal of Great Lakes Research 41 (1): 238–45. https://doi.org/10.1016/j.jglr.2014.11.013.
Fuels	1-Methylnaphthalene	90-12-0	130	Hull, Ruth N., Sonya Kleywegt, and Julie Schroeder. 2015. “Risk-Based Screening of Selected Contaminants in the Great Lakes Basin.” Journal of Great Lakes Research 41 (1): 238–45. https://doi.org/10.1016/j.jglr.2014.11.013.
Fuels	1-Methylnaphthalene	90-12-0	141	US EPA. 2018. “Region 4 Ecological Risk Assessment, Supplemental Guidance, March 2018 Update.” US EPA Scientific Support Section, Superfund Division, Region 4. https://www.epa.gov/sites/production/files/2018-03/documents/era_regional_supplemental_guidance_report-march-2018_update.pdf
Fuels	1-Methylnaphthalene	90-12-0	4460	US EPA. 2018. “Region 4 Ecological Risk Assessment, Supplemental Guidance, March 2018 Update.” US EPA Scientific Support Section, Superfund Division, Region 4. https://www.epa.gov/sites/production/files/2018-03/documents/era_regional_supplemental_guidance_report-march-2018_update.pdf
Fuels	2,6-Dimethylnaphthalene	581-42-0	5130	US EPA. 2018. “Region 4 Ecological Risk Assessment, Supplemental Guidance, March 2018 Update.” US EPA Scientific Support Section, Superfund Division, Region 4. https://www.epa.gov/sites/production/files/2018-03/documents/era_regional_supplemental_guidance_report-march-2018_update.pdf
Fuels	2-Methylnaphthalene	91-57-6	20.2	Canadian Council of Ministers of the Environment. 2014. “Canadian Environmental Quality Guidelines, Canadian Sediment Quality Guidelines for the Protection of Aquatic Life.” 2014. http://ceqg-rcqe.ccme.ca/
Fuels	2-Methylnaphthalene	91-57-6	20.2	Hull, Ruth N., Sonya Kleywegt, and Julie Schroeder. 2015. “Risk-Based Screening of Selected Contaminants in the Great Lakes Basin.” Journal of Great Lakes Research 41 (1): 238–45. https://doi.org/10.1016/j.jglr.2014.11.013.
Fuels	2-Methylnaphthalene	91-57-6	20.2	US EPA, ORD. 2015. “Freshwater Sediment Screening Benchmarks.” Reports and Assessments. US EPA. September 29, 2015. https://www.epa.gov/risk/freshwater-sediment-screening-benchmarks.
Fuels	2-Methylnaphthalene	91-57-6	20.2	US EPA. 2018. “Region 4 Ecological Risk Assessment, Supplemental Guidance, March 2018 Update.” US EPA Scientific Support Section, Superfund Division, Region 4. https://www.epa.gov/sites/production/files/2018-03/documents/era_regional_supplemental_guidance_report-march-2018_update.pdf
Fuels	2-Methylnaphthalene	91-57-6	201	Canadian Council of Ministers of the Environment. 2014. “Canadian Environmental Quality Guidelines, Canadian Sediment Quality Guidelines for the Protection of Aquatic Life.” 2014. http://ceqg-rcqe.ccme.ca/
Fuels	2-Methylnaphthalene	91-57-6	201	Hull, Ruth N., Sonya Kleywegt, and Julie Schroeder. 2015. “Risk-Based Screening of Selected Contaminants in the Great Lakes Basin.” Journal of Great Lakes Research 41 (1): 238–45. https://doi.org/10.1016/j.jglr.2014.11.013.
Fuels	2-Methylnaphthalene	91-57-6	4470	US EPA. 2018. “Region 4 Ecological Risk Assessment, Supplemental Guidance, March 2018 Update.” US EPA Scientific Support Section, Superfund Division, Region 4. https://www.epa.gov/sites/production/files/2018-03/documents/era_regional_supplemental_guidance_report-march-2018_update.pdf
Fuels	Isopropylbenzene (cumene)	98-82-8	35	US EPA. 2018. “Region 4 Ecological Risk Assessment, Supplemental Guidance, March 2018 Update.” US EPA Scientific Support Section, Superfund Division, Region 4. https://www.epa.gov/sites/production/files/2018-03/documents/era_regional_supplemental_guidance_report-march-2018_update.pdf
Fuels	Isopropylbenzene (cumene)	98-82-8	86	US EPA, ORD. 2015. “Freshwater Sediment Screening Benchmarks.” Reports and Assessments. US EPA. September 29, 2015. https://www.epa.gov/risk/freshwater-sediment-screening-benchmarks.
Fuels	Isopropylbenzene (cumene)	98-82-8	713	US EPA. 2018. “Region 4 Ecological Risk Assessment, Supplemental Guidance, March 2018 Update.” US EPA Scientific Support Section, Superfund Division, Region 4. https://www.epa.gov/sites/production/files/2018-03/documents/era_regional_supplemental_guidance_report-march-2018_update.pdf
Herbicides	Atrazine	1912-24-9	0.3	US EPA. 2018. “Region 4 Ecological Risk Assessment, Supplemental Guidance, March 2018 Update.” US EPA Scientific Support Section, Superfund Division, Region 4. https://www.epa.gov/sites/production/files/2018-03/documents/era_regional_supplemental_guidance_report-march-2018_update.pdf
Herbicides	Atrazine	1912-24-9	6.62	US EPA, ORD. 2015. “Freshwater Sediment Screening Benchmarks.” Reports and Assessments. US EPA. September 29, 2015. https://www.epa.gov/risk/freshwater-sediment-screening-benchmarks.
Herbicides	Atrazine	1912-24-9	89	US EPA. 2018. “Region 4 Ecological Risk Assessment, Supplemental Guidance, March 2018 Update.” US EPA Scientific Support Section, Superfund Division, Region 4. https://www.epa.gov/sites/production/files/2018-03/documents/era_regional_supplemental_guidance_report-march-2018_update.pdf
Herbicides	Metolachlor	51218-45-2	22	US EPA. 2018. “Region 4 Ecological Risk Assessment, Supplemental Guidance, March 2018 Update.” US EPA Scientific Support Section, Superfund Division, Region 4. https://www.epa.gov/sites/production/files/2018-03/documents/era_regional_supplemental_guidance_report-march-2018_update.pdf
Herbicides	Metolachlor	51218-45-2	240	US EPA. 2018. “Region 4 Ecological Risk Assessment, Supplemental Guidance, March 2018 Update.” US EPA Scientific Support Section, Superfund Division, Region 4. https://www.epa.gov/sites/production/files/2018-03/documents/era_regional_supplemental_guidance_report-march-2018_update.pdf
Insecticides	Carbazole	86-74-8	69	US EPA. 2018. “Region 4 Ecological Risk Assessment, Supplemental Guidance, March 2018 Update.” US EPA Scientific Support Section, Superfund Division, Region 4. https://www.epa.gov/sites/production/files/2018-03/documents/era_regional_supplemental_guidance_report-march-2018_update.pdf
Insecticides	Carbazole	86-74-8	4561	US EPA. 2018. “Region 4 Ecological Risk Assessment, Supplemental Guidance, March 2018 Update.” US EPA Scientific Support Section, Superfund Division, Region 4. https://www.epa.gov/sites/production/files/2018-03/documents/era_regional_supplemental_guidance_report-march-2018_update.pdf
Insecticides	Chlorpyrifos	2921-88-2	3	US EPA. 2018. “Region 4 Ecological Risk Assessment, Supplemental Guidance, March 2018 Update.” US EPA Scientific Support Section, Superfund Division, Region 4. https://www.epa.gov/sites/production/files/2018-03/documents/era_regional_supplemental_guidance_report-march-2018_update.pdf
Insecticides	Chlorpyrifos	2921-88-2	5.2	Hull, Ruth N., Sonya Kleywegt, and Julie Schroeder. 2015. “Risk-Based Screening of Selected Contaminants in the Great Lakes Basin.” Journal of Great Lakes Research 41 (1): 238–45. https://doi.org/10.1016/j.jglr.2014.11.013.
Insecticides	Chlorpyrifos	2921-88-2	5.2	US EPA, ORD. 2015. “Freshwater Sediment Screening Benchmarks.” Reports and Assessments. US EPA. September 29, 2015. https://www.epa.gov/risk/freshwater-sediment-screening-benchmarks.
Insecticides	Chlorpyrifos	2921-88-2	12	US EPA. 2018. “Region 4 Ecological Risk Assessment, Supplemental Guidance, March 2018 Update.” US EPA Scientific Support Section, Superfund Division, Region 4. https://www.epa.gov/sites/production/files/2018-03/documents/era_regional_supplemental_guidance_report-march-2018_update.pdf
Insecticides	Diazinon	333-41-5	0.4	US EPA. 2018. “Region 4 Ecological Risk Assessment, Supplemental Guidance, March 2018 Update.” US EPA Scientific Support Section, Superfund Division, Region 4. https://www.epa.gov/sites/production/files/2018-03/documents/era_regional_supplemental_guidance_report-march-2018_update.pdf
Insecticides	Diazinon	333-41-5	2.39	US EPA, ORD. 2015. “Freshwater Sediment Screening Benchmarks.” Reports and Assessments. US EPA. September 29, 2015. https://www.epa.gov/risk/freshwater-sediment-screening-benchmarks.
Insecticides	Diazinon	333-41-5	9	US EPA. 2018. “Region 4 Ecological Risk Assessment, Supplemental Guidance, March 2018 Update.” US EPA Scientific Support Section, Superfund Division, Region 4. https://www.epa.gov/sites/production/files/2018-03/documents/era_regional_supplemental_guidance_report-march-2018_update.pdf
PAHs	Acenaphthene	83-32-9	6.7	US EPA, ORD. 2015. “Freshwater Sediment Screening Benchmarks.” Reports and Assessments. US EPA. September 29, 2015. https://www.epa.gov/risk/freshwater-sediment-screening-benchmarks.
PAHs	Acenaphthene	83-32-9	6.7	US EPA. 2018. “Region 4 Ecological Risk Assessment, Supplemental Guidance, March 2018 Update.” US EPA Scientific Support Section, Superfund Division, Region 4. https://www.epa.gov/sites/production/files/2018-03/documents/era_regional_supplemental_guidance_report-march-2018_update.pdf
PAHs	Acenaphthene	83-32-9	6.71	Canadian Council of Ministers of the Environment. 2014. “Canadian Environmental Quality Guidelines, Canadian Sediment Quality Guidelines for the Protection of Aquatic Life.” 2014. http://ceqg-rcqe.ccme.ca/
PAHs	Acenaphthene	83-32-9	88.9	Canadian Council of Ministers of the Environment. 2014. “Canadian Environmental Quality Guidelines, Canadian Sediment Quality Guidelines for the Protection of Aquatic Life.” 2014. http://ceqg-rcqe.ccme.ca/
PAHs	Acenaphthene	83-32-9	290	Buchman, M.F., 2008. NOAA Screening Quick Reference Tables, NOAA OR&R Report 08-1, Seattle, WA, Office of Response and Restoration Division, National Oceanic and Atmospheric Administration, 34 p., http://response.restoration.noaa.gov/sites/default/files/SQuiRTs.pdf
PAHs	Acenaphthene	83-32-9	4910	US EPA. 2018. “Region 4 Ecological Risk Assessment, Supplemental Guidance, March 2018 Update.” US EPA Scientific Support Section, Superfund Division, Region 4. https://www.epa.gov/sites/production/files/2018-03/documents/era_regional_supplemental_guidance_report-march-2018_update.pdf
PAHs	Acenaphthylene	208-96-8	5.87	Canadian Council of Ministers of the Environment. 2014. “Canadian Environmental Quality Guidelines, Canadian Sediment Quality Guidelines for the Protection of Aquatic Life.” 2014. http://ceqg-rcqe.ccme.ca/
PAHs	Acenaphthylene	208-96-8	5.9	US EPA, ORD. 2015. “Freshwater Sediment Screening Benchmarks.” Reports and Assessments. US EPA. September 29, 2015. https://www.epa.gov/risk/freshwater-sediment-screening-benchmarks.
PAHs	Acenaphthylene	208-96-8	5.9	US EPA. 2018. “Region 4 Ecological Risk Assessment, Supplemental Guidance, March 2018 Update.” US EPA Scientific Support Section, Superfund Division, Region 4. https://www.epa.gov/sites/production/files/2018-03/documents/era_regional_supplemental_guidance_report-march-2018_update.pdf
PAHs	Acenaphthylene	208-96-8	128	Canadian Council of Ministers of the Environment. 2014. “Canadian Environmental Quality Guidelines, Canadian Sediment Quality Guidelines for the Protection of Aquatic Life.” 2014. http://ceqg-rcqe.ccme.ca/
PAHs	Acenaphthylene	208-96-8	160	Buchman, M.F., 2008. NOAA Screening Quick Reference Tables, NOAA OR&R Report 08-1, Seattle, WA, Office of Response and Restoration Division, National Oceanic and Atmospheric Administration, 34 p., http://response.restoration.noaa.gov/sites/default/files/SQuiRTs.pdf
PAHs	Acenaphthylene	208-96-8	4520	US EPA. 2018. “Region 4 Ecological Risk Assessment, Supplemental Guidance, March 2018 Update.” US EPA Scientific Support Section, Superfund Division, Region 4. https://www.epa.gov/sites/production/files/2018-03/documents/era_regional_supplemental_guidance_report-march-2018_update.pdf
PAHs	Anthracene	120-12-7	46.9	Canadian Council of Ministers of the Environment. 2014. “Canadian Environmental Quality Guidelines, Canadian Sediment Quality Guidelines for the Protection of Aquatic Life.” 2014. http://ceqg-rcqe.ccme.ca/
PAHs	Anthracene	120-12-7	57	US EPA. 2018. “Region 4 Ecological Risk Assessment, Supplemental Guidance, March 2018 Update.” US EPA Scientific Support Section, Superfund Division, Region 4. https://www.epa.gov/sites/production/files/2018-03/documents/era_regional_supplemental_guidance_report-march-2018_update.pdf
PAHs	Anthracene	120-12-7	57.2	MacDonald, Ingersoll, and Berger, 2000. Development and Evaluation of Consensus-Based Sediment Quality Guidelines for Freshwater Ecosystems, Arch. Environ. Contam. Toxicol. 39, 20–31 (2000)
PAHs	Anthracene	120-12-7	57.2	US EPA, ORD. 2015. “Freshwater Sediment Screening Benchmarks.” Reports and Assessments. US EPA. September 29, 2015. https://www.epa.gov/risk/freshwater-sediment-screening-benchmarks.
PAHs	Anthracene	120-12-7	245	Canadian Council of Ministers of the Environment. 2014. “Canadian Environmental Quality Guidelines, Canadian Sediment Quality Guidelines for the Protection of Aquatic Life.” 2014. http://ceqg-rcqe.ccme.ca/
PAHs	Anthracene	120-12-7	845	MacDonald, Ingersoll, and Berger, 2000. Development and Evaluation of Consensus-Based Sediment Quality Guidelines for Freshwater Ecosystems, Arch. Environ. Contam. Toxicol. 39, 20–31 (2000)
PAHs	Anthracene	120-12-7	5940	US EPA. 2018. “Region 4 Ecological Risk Assessment, Supplemental Guidance, March 2018 Update.” US EPA Scientific Support Section, Superfund Division, Region 4. https://www.epa.gov/sites/production/files/2018-03/documents/era_regional_supplemental_guidance_report-march-2018_update.pdf
PAHs	Benz[a]anthracene	56-55-3	31.7	Canadian Council of Ministers of the Environment. 2014. “Canadian Environmental Quality Guidelines, Canadian Sediment Quality Guidelines for the Protection of Aquatic Life.” 2014. http://ceqg-rcqe.ccme.ca/
PAHs	Benz[a]anthracene	56-55-3	108	MacDonald, Ingersoll, and Berger, 2000. Development and Evaluation of Consensus-Based Sediment Quality Guidelines for Freshwater Ecosystems, Arch. Environ. Contam. Toxicol. 39, 20–31 (2000)
PAHs	Benz[a]anthracene	56-55-3	108	US EPA, ORD. 2015. “Freshwater Sediment Screening Benchmarks.” Reports and Assessments. US EPA. September 29, 2015. https://www.epa.gov/risk/freshwater-sediment-screening-benchmarks.
PAHs	Benz[a]anthracene	56-55-3	108	US EPA. 2018. “Region 4 Ecological Risk Assessment, Supplemental Guidance, March 2018 Update.” US EPA Scientific Support Section, Superfund Division, Region 4. https://www.epa.gov/sites/production/files/2018-03/documents/era_regional_supplemental_guidance_report-march-2018_update.pdf
PAHs	Benz[a]anthracene	56-55-3	385	Canadian Council of Ministers of the Environment. 2014. “Canadian Environmental Quality Guidelines, Canadian Sediment Quality Guidelines for the Protection of Aquatic Life.” 2014. http://ceqg-rcqe.ccme.ca/
PAHs	Benz[a]anthracene	56-55-3	500	Buchman, M.F., 2008. NOAA Screening Quick Reference Tables, NOAA OR&R Report 08-1, Seattle, WA, Office of Response and Restoration Division, National Oceanic and Atmospheric Administration, 34 p., http://response.restoration.noaa.gov/sites/default/files/SQuiRTs.pdf
PAHs	Benz[a]anthracene	56-55-3	1050	MacDonald, Ingersoll, and Berger, 2000. Development and Evaluation of Consensus-Based Sediment Quality Guidelines for Freshwater Ecosystems, Arch. Environ. Contam. Toxicol. 39, 20–31 (2000)
PAHs	Benz[a]anthracene	56-55-3	8410	US EPA. 2018. “Region 4 Ecological Risk Assessment, Supplemental Guidance, March 2018 Update.” US EPA Scientific Support Section, Superfund Division, Region 4. https://www.epa.gov/sites/production/files/2018-03/documents/era_regional_supplemental_guidance_report-march-2018_update.pdf
PAHs	Benzo[a]pyrene	50-32-8	31.9	Canadian Council of Ministers of the Environment. 2014. “Canadian Environmental Quality Guidelines, Canadian Sediment Quality Guidelines for the Protection of Aquatic Life.” 2014. http://ceqg-rcqe.ccme.ca/
PAHs	Benzo[a]pyrene	50-32-8	150	MacDonald, Ingersoll, and Berger, 2000. Development and Evaluation of Consensus-Based Sediment Quality Guidelines for Freshwater Ecosystems, Arch. Environ. Contam. Toxicol. 39, 20–31 (2000)
PAHs	Benzo[a]pyrene	50-32-8	150	US EPA, ORD. 2015. “Freshwater Sediment Screening Benchmarks.” Reports and Assessments. US EPA. September 29, 2015. https://www.epa.gov/risk/freshwater-sediment-screening-benchmarks.
PAHs	Benzo[a]pyrene	50-32-8	150	US EPA. 2018. “Region 4 Ecological Risk Assessment, Supplemental Guidance, March 2018 Update.” US EPA Scientific Support Section, Superfund Division, Region 4. https://www.epa.gov/sites/production/files/2018-03/documents/era_regional_supplemental_guidance_report-march-2018_update.pdf
PAHs	Benzo[a]pyrene	50-32-8	782	Canadian Council of Ministers of the Environment. 2014. “Canadian Environmental Quality Guidelines, Canadian Sediment Quality Guidelines for the Protection of Aquatic Life.” 2014. http://ceqg-rcqe.ccme.ca/
PAHs	Benzo[a]pyrene	50-32-8	1450	MacDonald, Ingersoll, and Berger, 2000. Development and Evaluation of Consensus-Based Sediment Quality Guidelines for Freshwater Ecosystems, Arch. Environ. Contam. Toxicol. 39, 20–31 (2000)
PAHs	Benzo[a]pyrene	50-32-8	9650	US EPA. 2018. “Region 4 Ecological Risk Assessment, Supplemental Guidance, March 2018 Update.” US EPA Scientific Support Section, Superfund Division, Region 4. https://www.epa.gov/sites/production/files/2018-03/documents/era_regional_supplemental_guidance_report-march-2018_update.pdf
PAHs	Benzo[b]fluoranthene	205-99-2	190	US EPA. 2018. “Region 4 Ecological Risk Assessment, Supplemental Guidance, March 2018 Update.” US EPA Scientific Support Section, Superfund Division, Region 4. https://www.epa.gov/sites/production/files/2018-03/documents/era_regional_supplemental_guidance_report-march-2018_update.pdf
PAHs	Benzo[b]fluoranthene	205-99-2	9790	US EPA. 2018. “Region 4 Ecological Risk Assessment, Supplemental Guidance, March 2018 Update.” US EPA Scientific Support Section, Superfund Division, Region 4. https://www.epa.gov/sites/production/files/2018-03/documents/era_regional_supplemental_guidance_report-march-2018_update.pdf
PAHs	Benzo[e]pyrene	192-97-2	9670	US EPA. 2018. “Region 4 Ecological Risk Assessment, Supplemental Guidance, March 2018 Update.” US EPA Scientific Support Section, Superfund Division, Region 4. https://www.epa.gov/sites/production/files/2018-03/documents/era_regional_supplemental_guidance_report-march-2018_update.pdf
PAHs	Benzo[g,h,i]perylene	191-24-2	170	US EPA, ORD. 2015. “Freshwater Sediment Screening Benchmarks.” Reports and Assessments. US EPA. September 29, 2015. https://www.epa.gov/risk/freshwater-sediment-screening-benchmarks.
PAHs	Benzo[g,h,i]perylene	191-24-2	170	US EPA. 2018. “Region 4 Ecological Risk Assessment, Supplemental Guidance, March 2018 Update.” US EPA Scientific Support Section, Superfund Division, Region 4. https://www.epa.gov/sites/production/files/2018-03/documents/era_regional_supplemental_guidance_report-march-2018_update.pdf
PAHs	Benzo[g,h,i]perylene	191-24-2	300	Buchman, M.F., 2008. NOAA Screening Quick Reference Tables, NOAA OR&R Report 08-1, Seattle, WA, Office of Response and Restoration Division, National Oceanic and Atmospheric Administration, 34 p., http://response.restoration.noaa.gov/sites/default/files/SQuiRTs.pdf
PAHs	Benzo[g,h,i]perylene	191-24-2	10900	US EPA. 2018. “Region 4 Ecological Risk Assessment, Supplemental Guidance, March 2018 Update.” US EPA Scientific Support Section, Superfund Division, Region 4. https://www.epa.gov/sites/production/files/2018-03/documents/era_regional_supplemental_guidance_report-march-2018_update.pdf
PAHs	Benzo[k]fluoranthene	207-08-9	240	US EPA. 2018. “Region 4 Ecological Risk Assessment, Supplemental Guidance, March 2018 Update.” US EPA Scientific Support Section, Superfund Division, Region 4. https://www.epa.gov/sites/production/files/2018-03/documents/era_regional_supplemental_guidance_report-march-2018_update.pdf
PAHs	Benzo[k]fluoranthene	207-08-9	9810	US EPA. 2018. “Region 4 Ecological Risk Assessment, Supplemental Guidance, March 2018 Update.” US EPA Scientific Support Section, Superfund Division, Region 4. https://www.epa.gov/sites/production/files/2018-03/documents/era_regional_supplemental_guidance_report-march-2018_update.pdf
PAHs	Benzo[k]fluoranthene	207-08-9	13400	Buchman, M.F., 2008. NOAA Screening Quick Reference Tables, NOAA OR&R Report 08-1, Seattle, WA, Office of Response and Restoration Division, National Oceanic and Atmospheric Administration, 34 p., http://response.restoration.noaa.gov/sites/default/files/SQuiRTs.pdf
PAHs	C1-benz[a]anthracene/chrysene	NA	9290	US EPA. 2018. “Region 4 Ecological Risk Assessment, Supplemental Guidance, March 2018 Update.” US EPA Scientific Support Section, Superfund Division, Region 4. https://www.epa.gov/sites/production/files/2018-03/documents/era_regional_supplemental_guidance_report-march-2018_update.pdf
PAHs	C1-fluoranthene/pyrene	NA	7700	US EPA. 2018. “Region 4 Ecological Risk Assessment, Supplemental Guidance, March 2018 Update.” US EPA Scientific Support Section, Superfund Division, Region 4. https://www.epa.gov/sites/production/files/2018-03/documents/era_regional_supplemental_guidance_report-march-2018_update.pdf
PAHs	C1-fluorene	NA	6110	US EPA. 2018. “Region 4 Ecological Risk Assessment, Supplemental Guidance, March 2018 Update.” US EPA Scientific Support Section, Superfund Division, Region 4. https://www.epa.gov/sites/production/files/2018-03/documents/era_regional_supplemental_guidance_report-march-2018_update.pdf
PAHs	C1-naphthalene	NA	4940	US EPA. 2018. “Region 4 Ecological Risk Assessment, Supplemental Guidance, March 2018 Update.” US EPA Scientific Support Section, Superfund Division, Region 4. https://www.epa.gov/sites/production/files/2018-03/documents/era_regional_supplemental_guidance_report-march-2018_update.pdf
PAHs	C1-phenanthrenes/anthracenes	NA	6700	US EPA. 2018. “Region 4 Ecological Risk Assessment, Supplemental Guidance, March 2018 Update.” US EPA Scientific Support Section, Superfund Division, Region 4. https://www.epa.gov/sites/production/files/2018-03/documents/era_regional_supplemental_guidance_report-march-2018_update.pdf
PAHs	C2-benz[a]anthracene/chrysene	NA	10100	US EPA. 2018. “Region 4 Ecological Risk Assessment, Supplemental Guidance, March 2018 Update.” US EPA Scientific Support Section, Superfund Division, Region 4. https://www.epa.gov/sites/production/files/2018-03/documents/era_regional_supplemental_guidance_report-march-2018_update.pdf
PAHs	C2-fluoranthene/pyrene	NA	8730	US EPA. 2018. “Region 4 Ecological Risk Assessment, Supplemental Guidance, March 2018 Update.” US EPA Scientific Support Section, Superfund Division, Region 4. https://www.epa.gov/sites/production/files/2018-03/documents/era_regional_supplemental_guidance_report-march-2018_update.pdf
PAHs	C2-fluorene	NA	6860	US EPA. 2018. “Region 4 Ecological Risk Assessment, Supplemental Guidance, March 2018 Update.” US EPA Scientific Support Section, Superfund Division, Region 4. https://www.epa.gov/sites/production/files/2018-03/documents/era_regional_supplemental_guidance_report-march-2018_update.pdf
PAHs	C2-naphthalene	NA	5100	US EPA. 2018. “Region 4 Ecological Risk Assessment, Supplemental Guidance, March 2018 Update.” US EPA Scientific Support Section, Superfund Division, Region 4. https://www.epa.gov/sites/production/files/2018-03/documents/era_regional_supplemental_guidance_report-march-2018_update.pdf
PAHs	C2-phenanthrene/anthracene	NA	7460	US EPA. 2018. “Region 4 Ecological Risk Assessment, Supplemental Guidance, March 2018 Update.” US EPA Scientific Support Section, Superfund Division, Region 4. https://www.epa.gov/sites/production/files/2018-03/documents/era_regional_supplemental_guidance_report-march-2018_update.pdf
PAHs	C3-benz[a]anthracene/chrysene	NA	11100	US EPA. 2018. “Region 4 Ecological Risk Assessment, Supplemental Guidance, March 2018 Update.” US EPA Scientific Support Section, Superfund Division, Region 4. https://www.epa.gov/sites/production/files/2018-03/documents/era_regional_supplemental_guidance_report-march-2018_update.pdf
PAHs	C3-fluoranthene/pyrene	NA	9490	US EPA. 2018. “Region 4 Ecological Risk Assessment, Supplemental Guidance, March 2018 Update.” US EPA Scientific Support Section, Superfund Division, Region 4. https://www.epa.gov/sites/production/files/2018-03/documents/era_regional_supplemental_guidance_report-march-2018_update.pdf
PAHs	C3-fluorene	NA	7690	US EPA. 2018. “Region 4 Ecological Risk Assessment, Supplemental Guidance, March 2018 Update.” US EPA Scientific Support Section, Superfund Division, Region 4. https://www.epa.gov/sites/production/files/2018-03/documents/era_regional_supplemental_guidance_report-march-2018_update.pdf
PAHs	C3-naphthalene	NA	5810	US EPA. 2018. “Region 4 Ecological Risk Assessment, Supplemental Guidance, March 2018 Update.” US EPA Scientific Support Section, Superfund Division, Region 4. https://www.epa.gov/sites/production/files/2018-03/documents/era_regional_supplemental_guidance_report-march-2018_update.pdf
PAHs	C3-phenanthrene/anthracene	NA	8290	US EPA. 2018. “Region 4 Ecological Risk Assessment, Supplemental Guidance, March 2018 Update.” US EPA Scientific Support Section, Superfund Division, Region 4. https://www.epa.gov/sites/production/files/2018-03/documents/era_regional_supplemental_guidance_report-march-2018_update.pdf
PAHs	C4-benz[a]anthracene/chrysene	NA	12100	US EPA. 2018. “Region 4 Ecological Risk Assessment, Supplemental Guidance, March 2018 Update.” US EPA Scientific Support Section, Superfund Division, Region 4. https://www.epa.gov/sites/production/files/2018-03/documents/era_regional_supplemental_guidance_report-march-2018_update.pdf
PAHs	C4-naphthalene	NA	6570	US EPA. 2018. “Region 4 Ecological Risk Assessment, Supplemental Guidance, March 2018 Update.” US EPA Scientific Support Section, Superfund Division, Region 4. https://www.epa.gov/sites/production/files/2018-03/documents/era_regional_supplemental_guidance_report-march-2018_update.pdf
PAHs	C4-phenanthrene/anthracene	NA	9130	US EPA. 2018. “Region 4 Ecological Risk Assessment, Supplemental Guidance, March 2018 Update.” US EPA Scientific Support Section, Superfund Division, Region 4. https://www.epa.gov/sites/production/files/2018-03/documents/era_regional_supplemental_guidance_report-march-2018_update.pdf
PAHs	Chrysene	218-01-9	57.1	Canadian Council of Ministers of the Environment. 2014. “Canadian Environmental Quality Guidelines, Canadian Sediment Quality Guidelines for the Protection of Aquatic Life.” 2014. http://ceqg-rcqe.ccme.ca/
PAHs	Chrysene	218-01-9	166	MacDonald, Ingersoll, and Berger, 2000. Development and Evaluation of Consensus-Based Sediment Quality Guidelines for Freshwater Ecosystems, Arch. Environ. Contam. Toxicol. 39, 20–31 (2000)
PAHs	Chrysene	218-01-9	166	US EPA, ORD. 2015. “Freshwater Sediment Screening Benchmarks.” Reports and Assessments. US EPA. September 29, 2015. https://www.epa.gov/risk/freshwater-sediment-screening-benchmarks.
PAHs	Chrysene	218-01-9	166	US EPA. 2018. “Region 4 Ecological Risk Assessment, Supplemental Guidance, March 2018 Update.” US EPA Scientific Support Section, Superfund Division, Region 4. https://www.epa.gov/sites/production/files/2018-03/documents/era_regional_supplemental_guidance_report-march-2018_update.pdf
PAHs	Chrysene	218-01-9	800	Buchman, M.F., 2008. NOAA Screening Quick Reference Tables, NOAA OR&R Report 08-1, Seattle, WA, Office of Response and Restoration Division, National Oceanic and Atmospheric Administration, 34 p., http://response.restoration.noaa.gov/sites/default/files/SQuiRTs.pdf
PAHs	Chrysene	218-01-9	862	Canadian Council of Ministers of the Environment. 2014. “Canadian Environmental Quality Guidelines, Canadian Sediment Quality Guidelines for the Protection of Aquatic Life.” 2014. http://ceqg-rcqe.ccme.ca/
PAHs	Chrysene	218-01-9	1290	MacDonald, Ingersoll, and Berger, 2000. Development and Evaluation of Consensus-Based Sediment Quality Guidelines for Freshwater Ecosystems, Arch. Environ. Contam. Toxicol. 39, 20–31 (2000)
PAHs	Chrysene	218-01-9	8440	US EPA. 2018. “Region 4 Ecological Risk Assessment, Supplemental Guidance, March 2018 Update.” US EPA Scientific Support Section, Superfund Division, Region 4. https://www.epa.gov/sites/production/files/2018-03/documents/era_regional_supplemental_guidance_report-march-2018_update.pdf
PAHs	Dibenz[a,h]anthracene	53-70-3	6.22	Canadian Council of Ministers of the Environment. 2014. “Canadian Environmental Quality Guidelines, Canadian Sediment Quality Guidelines for the Protection of Aquatic Life.” 2014. http://ceqg-rcqe.ccme.ca/
PAHs	Dibenz[a,h]anthracene	53-70-3	33	MacDonald, Ingersoll, and Berger, 2000. Development and Evaluation of Consensus-Based Sediment Quality Guidelines for Freshwater Ecosystems, Arch. Environ. Contam. Toxicol. 39, 20–31 (2000)
PAHs	Dibenz[a,h]anthracene	53-70-3	33	US EPA, ORD. 2015. “Freshwater Sediment Screening Benchmarks.” Reports and Assessments. US EPA. September 29, 2015. https://www.epa.gov/risk/freshwater-sediment-screening-benchmarks.
PAHs	Dibenz[a,h]anthracene	53-70-3	33	US EPA. 2018. “Region 4 Ecological Risk Assessment, Supplemental Guidance, March 2018 Update.” US EPA Scientific Support Section, Superfund Division, Region 4. https://www.epa.gov/sites/production/files/2018-03/documents/era_regional_supplemental_guidance_report-march-2018_update.pdf
PAHs	Dibenz[a,h]anthracene	53-70-3	100	Buchman, M.F., 2008. NOAA Screening Quick Reference Tables, NOAA OR&R Report 08-1, Seattle, WA, Office of Response and Restoration Division, National Oceanic and Atmospheric Administration, 34 p., http://response.restoration.noaa.gov/sites/default/files/SQuiRTs.pdf
PAHs	Dibenz[a,h]anthracene	53-70-3	135	Canadian Council of Ministers of the Environment. 2014. “Canadian Environmental Quality Guidelines, Canadian Sediment Quality Guidelines for the Protection of Aquatic Life.” 2014. http://ceqg-rcqe.ccme.ca/
PAHs	Dibenz[a,h]anthracene	53-70-3	11200	US EPA. 2018. “Region 4 Ecological Risk Assessment, Supplemental Guidance, March 2018 Update.” US EPA Scientific Support Section, Superfund Division, Region 4. https://www.epa.gov/sites/production/files/2018-03/documents/era_regional_supplemental_guidance_report-march-2018_update.pdf
PAHs	Fluoranthene	206-44-0	111	Canadian Council of Ministers of the Environment. 2014. “Canadian Environmental Quality Guidelines, Canadian Sediment Quality Guidelines for the Protection of Aquatic Life.” 2014. http://ceqg-rcqe.ccme.ca/
PAHs	Fluoranthene	206-44-0	111	MacDonald, Ingersoll, and Berger, 2000. Development and Evaluation of Consensus-Based Sediment Quality Guidelines for Freshwater Ecosystems, Arch. Environ. Contam. Toxicol. 39, 20–31 (2000)
PAHs	Fluoranthene	206-44-0	423	US EPA, ORD. 2015. “Freshwater Sediment Screening Benchmarks.” Reports and Assessments. US EPA. September 29, 2015. https://www.epa.gov/risk/freshwater-sediment-screening-benchmarks.
PAHs	Fluoranthene	206-44-0	423	US EPA. 2018. “Region 4 Ecological Risk Assessment, Supplemental Guidance, March 2018 Update.” US EPA Scientific Support Section, Superfund Division, Region 4. https://www.epa.gov/sites/production/files/2018-03/documents/era_regional_supplemental_guidance_report-march-2018_update.pdf
PAHs	Fluoranthene	206-44-0	2230	MacDonald, Ingersoll, and Berger, 2000. Development and Evaluation of Consensus-Based Sediment Quality Guidelines for Freshwater Ecosystems, Arch. Environ. Contam. Toxicol. 39, 20–31 (2000)
PAHs	Fluoranthene	206-44-0	2355	Canadian Council of Ministers of the Environment. 2014. “Canadian Environmental Quality Guidelines, Canadian Sediment Quality Guidelines for the Protection of Aquatic Life.” 2014. http://ceqg-rcqe.ccme.ca/
PAHs	Fluoranthene	206-44-0	7070	US EPA. 2018. “Region 4 Ecological Risk Assessment, Supplemental Guidance, March 2018 Update.” US EPA Scientific Support Section, Superfund Division, Region 4. https://www.epa.gov/sites/production/files/2018-03/documents/era_regional_supplemental_guidance_report-march-2018_update.pdf
PAHs	Fluorene	86-73-7	21.2	Canadian Council of Ministers of the Environment. 2014. “Canadian Environmental Quality Guidelines, Canadian Sediment Quality Guidelines for the Protection of Aquatic Life.” 2014. http://ceqg-rcqe.ccme.ca/
PAHs	Fluorene	86-73-7	77	US EPA. 2018. “Region 4 Ecological Risk Assessment, Supplemental Guidance, March 2018 Update.” US EPA Scientific Support Section, Superfund Division, Region 4. https://www.epa.gov/sites/production/files/2018-03/documents/era_regional_supplemental_guidance_report-march-2018_update.pdf
PAHs	Fluorene	86-73-7	77.4	MacDonald, Ingersoll, and Berger, 2000. Development and Evaluation of Consensus-Based Sediment Quality Guidelines for Freshwater Ecosystems, Arch. Environ. Contam. Toxicol. 39, 20–31 (2000)
PAHs	Fluorene	86-73-7	77.4	US EPA, ORD. 2015. “Freshwater Sediment Screening Benchmarks.” Reports and Assessments. US EPA. September 29, 2015. https://www.epa.gov/risk/freshwater-sediment-screening-benchmarks.
PAHs	Fluorene	86-73-7	144	Canadian Council of Ministers of the Environment. 2014. “Canadian Environmental Quality Guidelines, Canadian Sediment Quality Guidelines for the Protection of Aquatic Life.” 2014. http://ceqg-rcqe.ccme.ca/
PAHs	Fluorene	86-73-7	300	Buchman, M.F., 2008. NOAA Screening Quick Reference Tables, NOAA OR&R Report 08-1, Seattle, WA, Office of Response and Restoration Division, National Oceanic and Atmospheric Administration, 34 p., http://response.restoration.noaa.gov/sites/default/files/SQuiRTs.pdf
PAHs	Fluorene	86-73-7	536	MacDonald, Ingersoll, and Berger, 2000. Development and Evaluation of Consensus-Based Sediment Quality Guidelines for Freshwater Ecosystems, Arch. Environ. Contam. Toxicol. 39, 20–31 (2000)
PAHs	Fluorene	86-73-7	5380	US EPA. 2018. “Region 4 Ecological Risk Assessment, Supplemental Guidance, March 2018 Update.” US EPA Scientific Support Section, Superfund Division, Region 4. https://www.epa.gov/sites/production/files/2018-03/documents/era_regional_supplemental_guidance_report-march-2018_update.pdf
PAHs	Indeno[1,2,3-cd]pyrene	193-39-5	17	US EPA, ORD. 2015. “Freshwater Sediment Screening Benchmarks.” Reports and Assessments. US EPA. September 29, 2015. https://www.epa.gov/risk/freshwater-sediment-screening-benchmarks.
PAHs	Indeno[1,2,3-cd]pyrene	193-39-5	200	US EPA. 2018. “Region 4 Ecological Risk Assessment, Supplemental Guidance, March 2018 Update.” US EPA Scientific Support Section, Superfund Division, Region 4. https://www.epa.gov/sites/production/files/2018-03/documents/era_regional_supplemental_guidance_report-march-2018_update.pdf
PAHs	Indeno[1,2,3-cd]pyrene	193-39-5	330	Buchman, M.F., 2008. NOAA Screening Quick Reference Tables, NOAA OR&R Report 08-1, Seattle, WA, Office of Response and Restoration Division, National Oceanic and Atmospheric Administration, 34 p., http://response.restoration.noaa.gov/sites/default/files/SQuiRTs.pdf
PAHs	Indeno[1,2,3-cd]pyrene	193-39-5	11200	US EPA. 2018. “Region 4 Ecological Risk Assessment, Supplemental Guidance, March 2018 Update.” US EPA Scientific Support Section, Superfund Division, Region 4. https://www.epa.gov/sites/production/files/2018-03/documents/era_regional_supplemental_guidance_report-march-2018_update.pdf
PAHs	Naphthalene	91-20-3	34.6	Canadian Council of Ministers of the Environment. 2014. “Canadian Environmental Quality Guidelines, Canadian Sediment Quality Guidelines for the Protection of Aquatic Life.” 2014. http://ceqg-rcqe.ccme.ca/
PAHs	Naphthalene	91-20-3	176	MacDonald, Ingersoll, and Berger, 2000. Development and Evaluation of Consensus-Based Sediment Quality Guidelines for Freshwater Ecosystems, Arch. Environ. Contam. Toxicol. 39, 20–31 (2000)
PAHs	Naphthalene	91-20-3	176	US EPA, ORD. 2015. “Freshwater Sediment Screening Benchmarks.” Reports and Assessments. US EPA. September 29, 2015. https://www.epa.gov/risk/freshwater-sediment-screening-benchmarks.
PAHs	Naphthalene	91-20-3	176	US EPA. 2018. “Region 4 Ecological Risk Assessment, Supplemental Guidance, March 2018 Update.” US EPA Scientific Support Section, Superfund Division, Region 4. https://www.epa.gov/sites/production/files/2018-03/documents/era_regional_supplemental_guidance_report-march-2018_update.pdf
PAHs	Naphthalene	91-20-3	391	Canadian Council of Ministers of the Environment. 2014. “Canadian Environmental Quality Guidelines, Canadian Sediment Quality Guidelines for the Protection of Aquatic Life.” 2014. http://ceqg-rcqe.ccme.ca/
PAHs	Naphthalene	91-20-3	561	MacDonald, Ingersoll, and Berger, 2000. Development and Evaluation of Consensus-Based Sediment Quality Guidelines for Freshwater Ecosystems, Arch. Environ. Contam. Toxicol. 39, 20–31 (2000)
PAHs	Naphthalene	91-20-3	3850	US EPA. 2018. “Region 4 Ecological Risk Assessment, Supplemental Guidance, March 2018 Update.” US EPA Scientific Support Section, Superfund Division, Region 4. https://www.epa.gov/sites/production/files/2018-03/documents/era_regional_supplemental_guidance_report-march-2018_update.pdf
PAHs	Perylene	198-55-0	9680	US EPA. 2018. “Region 4 Ecological Risk Assessment, Supplemental Guidance, March 2018 Update.” US EPA Scientific Support Section, Superfund Division, Region 4. https://www.epa.gov/sites/production/files/2018-03/documents/era_regional_supplemental_guidance_report-march-2018_update.pdf
PAHs	Phenanthrene	85-01-8	41.9	Canadian Council of Ministers of the Environment. 2014. “Canadian Environmental Quality Guidelines, Canadian Sediment Quality Guidelines for the Protection of Aquatic Life.” 2014. http://ceqg-rcqe.ccme.ca/
PAHs	Phenanthrene	85-01-8	204	MacDonald, Ingersoll, and Berger, 2000. Development and Evaluation of Consensus-Based Sediment Quality Guidelines for Freshwater Ecosystems, Arch. Environ. Contam. Toxicol. 39, 20–31 (2000)
PAHs	Phenanthrene	85-01-8	204	US EPA, ORD. 2015. “Freshwater Sediment Screening Benchmarks.” Reports and Assessments. US EPA. September 29, 2015. https://www.epa.gov/risk/freshwater-sediment-screening-benchmarks.
PAHs	Phenanthrene	85-01-8	204	US EPA. 2018. “Region 4 Ecological Risk Assessment, Supplemental Guidance, March 2018 Update.” US EPA Scientific Support Section, Superfund Division, Region 4. https://www.epa.gov/sites/production/files/2018-03/documents/era_regional_supplemental_guidance_report-march-2018_update.pdf
PAHs	Phenanthrene	85-01-8	515	Canadian Council of Ministers of the Environment. 2014. “Canadian Environmental Quality Guidelines, Canadian Sediment Quality Guidelines for the Protection of Aquatic Life.” 2014. http://ceqg-rcqe.ccme.ca/
PAHs	Phenanthrene	85-01-8	1170	MacDonald, Ingersoll, and Berger, 2000. Development and Evaluation of Consensus-Based Sediment Quality Guidelines for Freshwater Ecosystems, Arch. Environ. Contam. Toxicol. 39, 20–31 (2000)
PAHs	Phenanthrene	85-01-8	5960	US EPA. 2018. “Region 4 Ecological Risk Assessment, Supplemental Guidance, March 2018 Update.” US EPA Scientific Support Section, Superfund Division, Region 4. https://www.epa.gov/sites/production/files/2018-03/documents/era_regional_supplemental_guidance_report-march-2018_update.pdf
PAHs	Pyrene	129-00-0	53	Canadian Council of Ministers of the Environment. 2014. “Canadian Environmental Quality Guidelines, Canadian Sediment Quality Guidelines for the Protection of Aquatic Life.” 2014. http://ceqg-rcqe.ccme.ca/
PAHs	Pyrene	129-00-0	53	MacDonald, Ingersoll, and Berger, 2000. Development and Evaluation of Consensus-Based Sediment Quality Guidelines for Freshwater Ecosystems, Arch. Environ. Contam. Toxicol. 39, 20–31 (2000)
PAHs	Pyrene	129-00-0	195	US EPA, ORD. 2015. “Freshwater Sediment Screening Benchmarks.” Reports and Assessments. US EPA. September 29, 2015. https://www.epa.gov/risk/freshwater-sediment-screening-benchmarks.
PAHs	Pyrene	129-00-0	195	US EPA. 2018. “Region 4 Ecological Risk Assessment, Supplemental Guidance, March 2018 Update.” US EPA Scientific Support Section, Superfund Division, Region 4. https://www.epa.gov/sites/production/files/2018-03/documents/era_regional_supplemental_guidance_report-march-2018_update.pdf
PAHs	Pyrene	129-00-0	875	Canadian Council of Ministers of the Environment. 2014. “Canadian Environmental Quality Guidelines, Canadian Sediment Quality Guidelines for the Protection of Aquatic Life.” 2014. http://ceqg-rcqe.ccme.ca/
PAHs	Pyrene	129-00-0	1520	MacDonald, Ingersoll, and Berger, 2000. Development and Evaluation of Consensus-Based Sediment Quality Guidelines for Freshwater Ecosystems, Arch. Environ. Contam. Toxicol. 39, 20–31 (2000)
PAHs	Pyrene	129-00-0	6970	US EPA. 2018. “Region 4 Ecological Risk Assessment, Supplemental Guidance, March 2018 Update.” US EPA Scientific Support Section, Superfund Division, Region 4. https://www.epa.gov/sites/production/files/2018-03/documents/era_regional_supplemental_guidance_report-march-2018_update.pdf
Plasticizers	Bis(2-ethylhexyl) phthalate (DEHP)	117-81-7	180	US EPA, ORD. 2015. “Freshwater Sediment Screening Benchmarks.” Reports and Assessments. US EPA. September 29, 2015. https://www.epa.gov/risk/freshwater-sediment-screening-benchmarks.
Plasticizers	Bis(2-ethylhexyl) phthalate (DEHP)	117-81-7	180	US EPA. 2018. “Region 4 Ecological Risk Assessment, Supplemental Guidance, March 2018 Update.” US EPA Scientific Support Section, Superfund Division, Region 4. https://www.epa.gov/sites/production/files/2018-03/documents/era_regional_supplemental_guidance_report-march-2018_update.pdf
Plasticizers	Bis(2-ethylhexyl) phthalate (DEHP)	117-81-7	750	Buchman, M.F., 2008. NOAA Screening Quick Reference Tables, NOAA OR&R Report 08-1, Seattle, WA, Office of Response and Restoration Division, National Oceanic and Atmospheric Administration, 34 p., http://response.restoration.noaa.gov/sites/default/files/SQuiRTs.pdf
Plasticizers	Bis(2-ethylhexyl) phthalate (DEHP)	117-81-7	2600	US EPA. 2018. “Region 4 Ecological Risk Assessment, Supplemental Guidance, March 2018 Update.” US EPA Scientific Support Section, Superfund Division, Region 4. https://www.epa.gov/sites/production/files/2018-03/documents/era_regional_supplemental_guidance_report-march-2018_update.pdf
Plasticizers	Diethyl phthalate	84-66-2	600	Hull, Ruth N., Sonya Kleywegt, and Julie Schroeder. 2015. “Risk-Based Screening of Selected Contaminants in the Great Lakes Basin.” Journal of Great Lakes Research 41 (1): 238–45. https://doi.org/10.1016/j.jglr.2014.11.013.
Plasticizers	Diethyl phthalate	84-66-2	603	US EPA, ORD. 2015. “Freshwater Sediment Screening Benchmarks.” Reports and Assessments. US EPA. September 29, 2015. https://www.epa.gov/risk/freshwater-sediment-screening-benchmarks.
Plasticizers	Diethyl phthalate	84-66-2	630	US EPA. 2018. “Region 4 Ecological Risk Assessment, Supplemental Guidance, March 2018 Update.” US EPA Scientific Support Section, Superfund Division, Region 4. https://www.epa.gov/sites/production/files/2018-03/documents/era_regional_supplemental_guidance_report-march-2018_update.pdf
Plasticizers	Diethyl phthalate	84-66-2	1105	US EPA. 2018. “Region 4 Ecological Risk Assessment, Supplemental Guidance, March 2018 Update.” US EPA Scientific Support Section, Superfund Division, Region 4. https://www.epa.gov/sites/production/files/2018-03/documents/era_regional_supplemental_guidance_report-march-2018_update.pdf
Plasticizers	Triphenyl phosphate	115-86-6	70	US EPA. 2018. “Region 4 Ecological Risk Assessment, Supplemental Guidance, March 2018 Update.” US EPA Scientific Support Section, Superfund Division, Region 4. https://www.epa.gov/sites/production/files/2018-03/documents/era_regional_supplemental_guidance_report-march-2018_update.pdf
Solvents	Isophorone	78-59-1	876	US EPA. 2018. “Region 4 Ecological Risk Assessment, Supplemental Guidance, March 2018 Update.” US EPA Scientific Support Section, Superfund Division, Region 4. https://www.epa.gov/sites/production/files/2018-03/documents/era_regional_supplemental_guidance_report-march-2018_update.pdf
Solvents	Isophorone	78-59-1	948	US EPA. 2018. “Region 4 Ecological Risk Assessment, Supplemental Guidance, March 2018 Update.” US EPA Scientific Support Section, Superfund Division, Region 4. https://www.epa.gov/sites/production/files/2018-03/documents/era_regional_supplemental_guidance_report-march-2018_update.pdf

## Sheet: 6
SI Table S6. Water quality benchmarks for organic chemicals sampled and the sources of the benchmarks.
Chemical class	Compound name	CAS registry number	Benchmark value (µg/L)	Benchmark reference
Antimicrobial disinfectants	p-Cresol	106-44-5	53	US EPA. 2018. “Region 4 Ecological Risk Assessment, Supplemental Guidance, March 2018 Update.” US EPA Scientific Support Section, Superfund Division, Region 4. https://www.epa.gov/sites/production/files/2018-03/documents/era_regional_supplemental_guidance_report-march-2018_update.pdf
Antimicrobial disinfectants	p-Cresol	106-44-5	480	US EPA. 2018. “Region 4 Ecological Risk Assessment, Supplemental Guidance, March 2018 Update.” US EPA Scientific Support Section, Superfund Division, Region 4. https://www.epa.gov/sites/production/files/2018-03/documents/era_regional_supplemental_guidance_report-march-2018_update.pdf
Antimicrobial disinfectants	p-Dichlorobenzene	106-46-7	9.4	Buchman, M.F., 2008. NOAA Screening Quick Reference Tables, NOAA OR&R Report 08-1, Seattle, WA, Office of Response and Restoration Division, National Oceanic and Atmospheric Administration, 34 p.
Antimicrobial disinfectants	p-Dichlorobenzene	106-46-7	9.4	US EPA 2015, Aquatic Life Benchmarks and Ecological Risk Assessments for Registered Pesticides; https://www.epa.gov/pesticide-science-and-assessing-pesticide-risks/aquatic-life-benchmarks-and-ecological-risk
Antimicrobial disinfectants	p-Dichlorobenzene	106-46-7	9.4	US EPA. 2018. “Region 4 Ecological Risk Assessment, Supplemental Guidance, March 2018 Update.” US EPA Scientific Support Section, Superfund Division, Region 4. https://www.epa.gov/sites/production/files/2018-03/documents/era_regional_supplemental_guidance_report-march-2018_update.pdf
Antimicrobial disinfectants	p-Dichlorobenzene	106-46-7	15	US EPA, 1996. Ecotox Thresholds, EPA 540/F-95/038 [WWW Document]. URL http://www.epa.gov/sites/production/files/2015-09/documents/v3no2.pdf
Antimicrobial disinfectants	p-Dichlorobenzene	106-46-7	57	US EPA. 2018. “Region 4 Ecological Risk Assessment, Supplemental Guidance, March 2018 Update.” US EPA Scientific Support Section, Superfund Division, Region 4. https://www.epa.gov/sites/production/files/2018-03/documents/era_regional_supplemental_guidance_report-march-2018_update.pdf
Antimicrobial disinfectants	p-Dichlorobenzene	106-46-7	180	Buchman, M.F., 2008. NOAA Screening Quick Reference Tables, NOAA OR&R Report 08-1, Seattle, WA, Office of Response and Restoration Division, National Oceanic and Atmospheric Administration, 34 p.
Antimicrobial disinfectants	Phenol	108-95-2	160	US EPA. 2018. “Region 4 Ecological Risk Assessment, Supplemental Guidance, March 2018 Update.” US EPA Scientific Support Section, Superfund Division, Region 4. https://www.epa.gov/sites/production/files/2018-03/documents/era_regional_supplemental_guidance_report-march-2018_update.pdf.
Antimicrobial disinfectants	Phenol	108-95-2	180	Buchman, M.F., 2008. NOAA Screening Quick Reference Tables, NOAA OR&R Report 08-1, Seattle, WA, Office of Response and Restoration Division, National Oceanic and Atmospheric Administration, 34 p.
Antimicrobial disinfectants	Phenol	108-95-2	4700	US EPA. 2018. “Region 4 Ecological Risk Assessment, Supplemental Guidance, March 2018 Update.” US EPA Scientific Support Section, Superfund Division, Region 4. https://www.epa.gov/sites/production/files/2018-03/documents/era_regional_supplemental_guidance_report-march-2018_update.pdf.
Antimicrobial disinfectants	Phenol	108-95-2	10200	Buchman, M.F., 2008. NOAA Screening Quick Reference Tables, NOAA OR&R Report 08-1, Seattle, WA, Office of Response and Restoration Division, National Oceanic and Atmospheric Administration, 34 p.
Antioxidants	Bisphenol A	80-05-7	0.175	Hull, Ruth N., Sonya Kleywegt, and Julie Schroeder. 2015. “Risk-Based Screening of Selected Contaminants in the Great Lakes Basin.” Journal of Great Lakes Research 41 (1): 238–45. https://doi.org/10.1016/j.jglr.2014.11.013.
Antioxidants	Bisphenol A	80-05-7	0.86	Guo et al., 2015, Ecological risk assessment of bisphenol A in surface waters of China based on both traditional and reproductive endpoints. Chemosphere 139, p.133-137; https://www.sciencedirect.com/science/article/pii/S0045653515005925?via%3Dihub
Antioxidants	Bisphenol A	80-05-7	5	Hull, Ruth N., Sonya Kleywegt, and Julie Schroeder. 2015. “Risk-Based Screening of Selected Contaminants in the Great Lakes Basin.” Journal of Great Lakes Research 41 (1): 238–45. https://doi.org/10.1016/j.jglr.2014.11.013.
Antioxidants	Bisphenol A	80-05-7	1518	Guo et al., 2015, Ecological risk assessment of bisphenol A in surface waters of China based on both traditional and reproductive endpoints. Chemosphere 139, p.133-137; https://www.sciencedirect.com/science/article/pii/S0045653515005925?via%3Dihub
Detergent metabolites	4-Nonylphenol (sum of all isomers)	104-40-5	1	Canadian Council of Ministers of the Environment, 2015. Canadian Environmental Quality Guidelines, Water Quality Guidelines for the Protection of Aquatic Life [WWW Document]. URL http://ceqg-rcqe.ccme.ca/ (accessed 11.20.12).
Detergent metabolites	4-Nonylphenol (sum of all isomers)	104-40-5	1	US EPA. 2018. “Region 4 Ecological Risk Assessment, Supplemental Guidance, March 2018 Update.” US EPA Scientific Support Section, Superfund Division, Region 4. https://www.epa.gov/sites/production/files/2018-03/documents/era_regional_supplemental_guidance_report-march-2018_update.pdf
Detergent metabolites	4-Nonylphenol (sum of all isomers)	104-40-5	6	US EPA. 2018. “Region 4 Ecological Risk Assessment, Supplemental Guidance, March 2018 Update.” US EPA Scientific Support Section, Superfund Division, Region 4. https://www.epa.gov/sites/production/files/2018-03/documents/era_regional_supplemental_guidance_report-march-2018_update.pdf
Detergent metabolites	4-Nonylphenol (sum of all isomers)	104-40-5	6.6	US EPA, 2012. National Recommended Water Quality Criteria [WWW Document]. URL http://www.epa.gov/wqc/national-recommended-water-quality-criteria-aquatic-life-criteria-table
Detergent metabolites	4-Nonylphenol (sum of all isomers)	104-40-5	28	US EPA, 2012. National Recommended Water Quality Criteria [WWW Document]. URL http://www.epa.gov/wqc/national-recommended-water-quality-criteria-aquatic-life-criteria-table
Fuels	1-Methylnaphthalene	90-12-0	2.1	Buchman, M.F., 2008. NOAA Screening Quick Reference Tables, NOAA OR&R Report 08-1, Seattle, WA, Office of Response and Restoration Division, National Oceanic and Atmospheric Administration, 34 p.
Fuels	1-Methylnaphthalene	90-12-0	2.1	US EPA, 2014. Freshwater Sediment Screening Benchmarks | Mid-Atlantic Risk Assessment| US EPA [WWW Document]. URL http://www.epa.gov/reg3hwmd/risk/eco/btag/sbv/fwsed/screenbench.htm (accessed 8.26.14).
Fuels	1-Methylnaphthalene	90-12-0	6.1	US EPA. 2018. “Region 4 Ecological Risk Assessment, Supplemental Guidance, March 2018 Update.” US EPA Scientific Support Section, Superfund Division, Region 4. https://www.epa.gov/sites/production/files/2018-03/documents/era_regional_supplemental_guidance_report-march-2018_update.pdf
Fuels	1-Methylnaphthalene	90-12-0	37	Buchman, M.F., 2008. NOAA Screening Quick Reference Tables, NOAA OR&R Report 08-1, Seattle, WA, Office of Response and Restoration Division, National Oceanic and Atmospheric Administration, 34 p.
Fuels	1-Methylnaphthalene	90-12-0	109	US EPA. 2018. “Region 4 Ecological Risk Assessment, Supplemental Guidance, March 2018 Update.” US EPA Scientific Support Section, Superfund Division, Region 4. https://www.epa.gov/sites/production/files/2018-03/documents/era_regional_supplemental_guidance_report-march-2018_update.pdf
Fuels	2,6-Dimethylnaphthalene	581-42-0	26	US EPA. 2018. “Region 4 Ecological Risk Assessment, Supplemental Guidance, March 2018 Update.” US EPA Scientific Support Section, Superfund Division, Region 4. https://www.epa.gov/sites/production/files/2018-03/documents/era_regional_supplemental_guidance_report-march-2018_update.pdf
Fuels	2-Methylnaphthalene	91-57-6	4.7	US EPA, 2014. Freshwater Sediment Screening Benchmarks | Mid-Atlantic Risk Assessment| US EPA [WWW Document]. URL http://www.epa.gov/reg3hwmd/risk/eco/btag/sbv/fwsed/screenbench.htm (accessed 8.26.14).
Fuels	2-Methylnaphthalene	91-57-6	72	US EPA. 2018. “Region 4 Ecological Risk Assessment, Supplemental Guidance, March 2018 Update.” US EPA Scientific Support Section, Superfund Division, Region 4. https://www.epa.gov/sites/production/files/2018-03/documents/era_regional_supplemental_guidance_report-march-2018_update.pdf
Fuels	2-Methylnaphthalene	91-57-6	150	US EPA. 2018. “Region 4 Ecological Risk Assessment, Supplemental Guidance, March 2018 Update.” US EPA Scientific Support Section, Superfund Division, Region 4. https://www.epa.gov/sites/production/files/2018-03/documents/era_regional_supplemental_guidance_report-march-2018_update.pdf
Fuels	2-Methylnaphthalene	91-57-6	330	Buchman, M.F., 2008. NOAA Screening Quick Reference Tables, NOAA OR&R Report 08-1, Seattle, WA, Office of Response and Restoration Division, National Oceanic and Atmospheric Administration, 34 p.
Fuels	Isopropylbenzene (cumene)	98-82-8	2.6	US EPA, 2014. Freshwater Sediment Screening Benchmarks | Mid-Atlantic Risk Assessment| US EPA [WWW Document]. URL http://www.epa.gov/reg3hwmd/risk/eco/btag/sbv/fwsed/screenbench.htm (accessed 8.26.14).
Fuels	Isopropylbenzene (cumene)	98-82-8	4.8	US EPA. 2018. “Region 4 Ecological Risk Assessment, Supplemental Guidance, March 2018 Update.” US EPA Scientific Support Section, Superfund Division, Region 4. https://www.epa.gov/sites/production/files/2018-03/documents/era_regional_supplemental_guidance_report-march-2018_update.pdf
Fuels	Isopropylbenzene (cumene)	98-82-8	43	US EPA. 2018. “Region 4 Ecological Risk Assessment, Supplemental Guidance, March 2018 Update.” US EPA Scientific Support Section, Superfund Division, Region 4. https://www.epa.gov/sites/production/files/2018-03/documents/era_regional_supplemental_guidance_report-march-2018_update.pdf
Herbicides	Atrazine	1912-24-9	0.03	US EPA. 2018. “Region 4 Ecological Risk Assessment, Supplemental Guidance, March 2018 Update.” US EPA Scientific Support Section, Superfund Division, Region 4. https://www.epa.gov/sites/production/files/2018-03/documents/era_regional_supplemental_guidance_report-march-2018_update.pdf
Herbicides	Atrazine	1912-24-9	0.05	US EPA. 2018. “Region 4 Ecological Risk Assessment, Supplemental Guidance, March 2018 Update.” US EPA Scientific Support Section, Superfund Division, Region 4. https://www.epa.gov/sites/production/files/2018-03/documents/era_regional_supplemental_guidance_report-march-2018_update.pdf
Herbicides	Atrazine	1912-24-9	1	US EPA 2015, Aquatic Life Benchmarks and Ecological Risk Assessments for Registered Pesticides; https://www.epa.gov/pesticide-science-and-assessing-pesticide-risks/aquatic-life-benchmarks-and-ecological-risk
Herbicides	Atrazine	1912-24-9	1	US EPA 2015, Aquatic Life Benchmarks and Ecological Risk Assessments for Registered Pesticides; https://www.epa.gov/pesticide-science-and-assessing-pesticide-risks/aquatic-life-benchmarks-and-ecological-risk
Herbicides	Atrazine	1912-24-9	1.8	Canadian Council of Ministers of the Environment, 2015. Canadian Environmental Quality Guidelines, Water Quality Guidelines for the Protection of Aquatic Life [WWW Document]. URL http://ceqg-rcqe.ccme.ca/ (accessed 11.20.12).
Herbicides	Atrazine	1912-24-9	4.6	US EPA 2015, Aquatic Life Benchmarks and Ecological Risk Assessments for Registered Pesticides; https://www.epa.gov/pesticide-science-and-assessing-pesticide-risks/aquatic-life-benchmarks-and-ecological-risk
Herbicides	Atrazine	1912-24-9	5	US EPA 2015, Aquatic Life Benchmarks and Ecological Risk Assessments for Registered Pesticides; https://www.epa.gov/pesticide-science-and-assessing-pesticide-risks/aquatic-life-benchmarks-and-ecological-risk
Herbicides	Atrazine	1912-24-9	5	US EPA 2015, Aquatic Life Benchmarks and Ecological Risk Assessments for Registered Pesticides; https://www.epa.gov/pesticide-science-and-assessing-pesticide-risks/aquatic-life-benchmarks-and-ecological-risk
Herbicides	Atrazine	1912-24-9	13	Hull, Ruth N., Sonya Kleywegt, and Julie Schroeder. 2015. “Risk-Based Screening of Selected Contaminants in the Great Lakes Basin.” Journal of Great Lakes Research 41 (1): 238–45. https://doi.org/10.1016/j.jglr.2014.11.013.
Herbicides	Atrazine	1912-24-9	60	US EPA 2015, Aquatic Life Benchmarks and Ecological Risk Assessments for Registered Pesticides; https://www.epa.gov/pesticide-science-and-assessing-pesticide-risks/aquatic-life-benchmarks-and-ecological-risk
Herbicides	Atrazine	1912-24-9	360	US EPA 2015, Aquatic Life Benchmarks and Ecological Risk Assessments for Registered Pesticides; https://www.epa.gov/pesticide-science-and-assessing-pesticide-risks/aquatic-life-benchmarks-and-ecological-risk
Herbicides	Atrazine	1912-24-9	2650	US EPA 2015, Aquatic Life Benchmarks and Ecological Risk Assessments for Registered Pesticides; https://www.epa.gov/pesticide-science-and-assessing-pesticide-risks/aquatic-life-benchmarks-and-ecological-risk
Herbicides	Bromacil	314-40-9	5	Canadian Council of Ministers of the Environment, 2015. Canadian Environmental Quality Guidelines, Water Quality Guidelines for the Protection of Aquatic Life [WWW Document]. URL http://ceqg-rcqe.ccme.ca/ (accessed 11.20.12).
Herbicides	Bromacil	314-40-9	6.8	US EPA 2015, Aquatic Life Benchmarks and Ecological Risk Assessments for Registered Pesticides; https://www.epa.gov/pesticide-science-and-assessing-pesticide-risks/aquatic-life-benchmarks-and-ecological-risk
Herbicides	Bromacil	314-40-9	45	US EPA 2015, Aquatic Life Benchmarks and Ecological Risk Assessments for Registered Pesticides; https://www.epa.gov/pesticide-science-and-assessing-pesticide-risks/aquatic-life-benchmarks-and-ecological-risk
Herbicides	Bromacil	314-40-9	3000	US EPA 2015, Aquatic Life Benchmarks and Ecological Risk Assessments for Registered Pesticides; https://www.epa.gov/pesticide-science-and-assessing-pesticide-risks/aquatic-life-benchmarks-and-ecological-risk
Herbicides	Bromacil	314-40-9	8200	US EPA 2015, Aquatic Life Benchmarks and Ecological Risk Assessments for Registered Pesticides; https://www.epa.gov/pesticide-science-and-assessing-pesticide-risks/aquatic-life-benchmarks-and-ecological-risk
Herbicides	Bromacil	314-40-9	18000	US EPA 2015, Aquatic Life Benchmarks and Ecological Risk Assessments for Registered Pesticides; https://www.epa.gov/pesticide-science-and-assessing-pesticide-risks/aquatic-life-benchmarks-and-ecological-risk
Herbicides	Bromacil	314-40-9	60500	US EPA 2015, Aquatic Life Benchmarks and Ecological Risk Assessments for Registered Pesticides; https://www.epa.gov/pesticide-science-and-assessing-pesticide-risks/aquatic-life-benchmarks-and-ecological-risk
Herbicides	Metolachlor	51218-45-2	1	US EPA 2015, Aquatic Life Benchmarks and Ecological Risk Assessments for Registered Pesticides; https://www.epa.gov/pesticide-science-and-assessing-pesticide-risks/aquatic-life-benchmarks-and-ecological-risk
Herbicides	Metolachlor	51218-45-2	1	US EPA 2015, Aquatic Life Benchmarks and Ecological Risk Assessments for Registered Pesticides; https://www.epa.gov/pesticide-science-and-assessing-pesticide-risks/aquatic-life-benchmarks-and-ecological-risk
Herbicides	Metolachlor	51218-45-2	7.8	Canadian Council of Ministers of the Environment, 2015. Canadian Environmental Quality Guidelines, Water Quality Guidelines for the Protection of Aquatic Life [WWW Document]. URL http://ceqg-rcqe.ccme.ca/ (accessed 11.20.12).
Herbicides	Metolachlor	51218-45-2	7.8	US EPA. 2018. “Region 4 Ecological Risk Assessment, Supplemental Guidance, March 2018 Update.” US EPA Scientific Support Section, Superfund Division, Region 4. https://www.epa.gov/sites/production/files/2018-03/documents/era_regional_supplemental_guidance_report-march-2018_update.pdf
Herbicides	Metolachlor	51218-45-2	8	US EPA 2015, Aquatic Life Benchmarks and Ecological Risk Assessments for Registered Pesticides; https://www.epa.gov/pesticide-science-and-assessing-pesticide-risks/aquatic-life-benchmarks-and-ecological-risk
Herbicides	Metolachlor	51218-45-2	8	US EPA 2015, Aquatic Life Benchmarks and Ecological Risk Assessments for Registered Pesticides; https://www.epa.gov/pesticide-science-and-assessing-pesticide-risks/aquatic-life-benchmarks-and-ecological-risk
Herbicides	Metolachlor	51218-45-2	21	US EPA 2015, Aquatic Life Benchmarks and Ecological Risk Assessments for Registered Pesticides; https://www.epa.gov/pesticide-science-and-assessing-pesticide-risks/aquatic-life-benchmarks-and-ecological-risk
Herbicides	Metolachlor	51218-45-2	30	US EPA 2015, Aquatic Life Benchmarks and Ecological Risk Assessments for Registered Pesticides; https://www.epa.gov/pesticide-science-and-assessing-pesticide-risks/aquatic-life-benchmarks-and-ecological-risk
Herbicides	Metolachlor	51218-45-2	110	US EPA. 2018. “Region 4 Ecological Risk Assessment, Supplemental Guidance, March 2018 Update.” US EPA Scientific Support Section, Superfund Division, Region 4. https://www.epa.gov/sites/production/files/2018-03/documents/era_regional_supplemental_guidance_report-march-2018_update.pdf
Herbicides	Metolachlor	51218-45-2	550	US EPA 2015, Aquatic Life Benchmarks and Ecological Risk Assessments for Registered Pesticides; https://www.epa.gov/pesticide-science-and-assessing-pesticide-risks/aquatic-life-benchmarks-and-ecological-risk
Herbicides	Metolachlor	51218-45-2	1900	US EPA 2015, Aquatic Life Benchmarks and Ecological Risk Assessments for Registered Pesticides; https://www.epa.gov/pesticide-science-and-assessing-pesticide-risks/aquatic-life-benchmarks-and-ecological-risk
Herbicides	Prometon	1610-18-0	98	US EPA 2015, Aquatic Life Benchmarks and Ecological Risk Assessments for Registered Pesticides; https://www.epa.gov/pesticide-science-and-assessing-pesticide-risks/aquatic-life-benchmarks-and-ecological-risk
Herbicides	Prometon	1610-18-0	98	US EPA 2015, Aquatic Life Benchmarks and Ecological Risk Assessments for Registered Pesticides; https://www.epa.gov/pesticide-science-and-assessing-pesticide-risks/aquatic-life-benchmarks-and-ecological-risk
Herbicides	Prometon	1610-18-0	3450	US EPA 2015, Aquatic Life Benchmarks and Ecological Risk Assessments for Registered Pesticides; https://www.epa.gov/pesticide-science-and-assessing-pesticide-risks/aquatic-life-benchmarks-and-ecological-risk
Herbicides	Prometon	1610-18-0	3450	US EPA 2015, Aquatic Life Benchmarks and Ecological Risk Assessments for Registered Pesticides; https://www.epa.gov/pesticide-science-and-assessing-pesticide-risks/aquatic-life-benchmarks-and-ecological-risk
Herbicides	Prometon	1610-18-0	6000	US EPA 2015, Aquatic Life Benchmarks and Ecological Risk Assessments for Registered Pesticides; https://www.epa.gov/pesticide-science-and-assessing-pesticide-risks/aquatic-life-benchmarks-and-ecological-risk
Herbicides	Prometon	1610-18-0	12850	US EPA 2015, Aquatic Life Benchmarks and Ecological Risk Assessments for Registered Pesticides; https://www.epa.gov/pesticide-science-and-assessing-pesticide-risks/aquatic-life-benchmarks-and-ecological-risk
Herbicides	Prometon	1610-18-0	19700	US EPA 2015, Aquatic Life Benchmarks and Ecological Risk Assessments for Registered Pesticides; https://www.epa.gov/pesticide-science-and-assessing-pesticide-risks/aquatic-life-benchmarks-and-ecological-risk
Insecticides	Carbazole	86-74-8	4	US EPA. 2018. “Region 4 Ecological Risk Assessment, Supplemental Guidance, March 2018 Update.” US EPA Scientific Support Section, Superfund Division, Region 4. https://www.epa.gov/sites/production/files/2018-03/documents/era_regional_supplemental_guidance_report-march-2018_update.pdf
Insecticides	Carbazole	86-74-8	36	US EPA. 2018. “Region 4 Ecological Risk Assessment, Supplemental Guidance, March 2018 Update.” US EPA Scientific Support Section, Superfund Division, Region 4. https://www.epa.gov/sites/production/files/2018-03/documents/era_regional_supplemental_guidance_report-march-2018_update.pdf
Insecticides	Chlorpyrifos	2921-88-2	0.002	Canadian Council of Ministers of the Environment, 2015. Canadian Environmental Quality Guidelines, Water Quality Guidelines for the Protection of Aquatic Life [WWW Document]. URL http://ceqg-rcqe.ccme.ca/ (accessed 11.20.12).
Insecticides	Chlorpyrifos	2921-88-2	0.02	Canadian Council of Ministers of the Environment, 2015. Canadian Environmental Quality Guidelines, Water Quality Guidelines for the Protection of Aquatic Life [WWW Document]. URL http://ceqg-rcqe.ccme.ca/ (accessed 11.20.12).
Insecticides	Chlorpyrifos	2921-88-2	0.04	US EPA 2015, Aquatic Life Benchmarks and Ecological Risk Assessments for Registered Pesticides; https://www.epa.gov/pesticide-science-and-assessing-pesticide-risks/aquatic-life-benchmarks-and-ecological-risk
Insecticides	Chlorpyrifos	2921-88-2	0.04	US EPA 2015, Aquatic Life Benchmarks and Ecological Risk Assessments for Registered Pesticides; https://www.epa.gov/pesticide-science-and-assessing-pesticide-risks/aquatic-life-benchmarks-and-ecological-risk
Insecticides	Chlorpyrifos	2921-88-2	0.04	US EPA. 2018. “Region 4 Ecological Risk Assessment, Supplemental Guidance, March 2018 Update.” US EPA Scientific Support Section, Superfund Division, Region 4. https://www.epa.gov/sites/production/files/2018-03/documents/era_regional_supplemental_guidance_report-march-2018_update.pdf
Insecticides	Chlorpyrifos	2921-88-2	0.041	US EPA 2015, Aquatic Life Benchmarks and Ecological Risk Assessments for Registered Pesticides; https://www.epa.gov/pesticide-science-and-assessing-pesticide-risks/aquatic-life-benchmarks-and-ecological-risk
Insecticides	Chlorpyrifos	2921-88-2	0.05	US EPA 2015, Aquatic Life Benchmarks and Ecological Risk Assessments for Registered Pesticides; https://www.epa.gov/pesticide-science-and-assessing-pesticide-risks/aquatic-life-benchmarks-and-ecological-risk
Insecticides	Chlorpyrifos	2921-88-2	0.05	US EPA 2015, Aquatic Life Benchmarks and Ecological Risk Assessments for Registered Pesticides; https://www.epa.gov/pesticide-science-and-assessing-pesticide-risks/aquatic-life-benchmarks-and-ecological-risk
Insecticides	Chlorpyrifos	2921-88-2	0.08	US EPA. 2018. “Region 4 Ecological Risk Assessment, Supplemental Guidance, March 2018 Update.” US EPA Scientific Support Section, Superfund Division, Region 4. https://www.epa.gov/sites/production/files/2018-03/documents/era_regional_supplemental_guidance_report-march-2018_update.pdf
Insecticides	Chlorpyrifos	2921-88-2	0.083	US EPA 2015, Aquatic Life Benchmarks and Ecological Risk Assessments for Registered Pesticides; https://www.epa.gov/pesticide-science-and-assessing-pesticide-risks/aquatic-life-benchmarks-and-ecological-risk
Insecticides	Chlorpyrifos	2921-88-2	0.57	US EPA 2015, Aquatic Life Benchmarks and Ecological Risk Assessments for Registered Pesticides; https://www.epa.gov/pesticide-science-and-assessing-pesticide-risks/aquatic-life-benchmarks-and-ecological-risk
Insecticides	Chlorpyrifos	2921-88-2	0.9	US EPA 2015, Aquatic Life Benchmarks and Ecological Risk Assessments for Registered Pesticides; https://www.epa.gov/pesticide-science-and-assessing-pesticide-risks/aquatic-life-benchmarks-and-ecological-risk
Insecticides	Chlorpyrifos	2921-88-2	140	US EPA 2015, Aquatic Life Benchmarks and Ecological Risk Assessments for Registered Pesticides; https://www.epa.gov/pesticide-science-and-assessing-pesticide-risks/aquatic-life-benchmarks-and-ecological-risk
Insecticides	Diazinon	333-41-5	0.043	US EPA, 1996. Ecotox Thresholds, EPA 540/F-95/038 [WWW Document]. URL http://www.epa.gov/sites/production/files/2015-09/documents/v3no2.pdf
Insecticides	Diazinon	333-41-5	0.105	US EPA 2015, Aquatic Life Benchmarks and Ecological Risk Assessments for Registered Pesticides; https://www.epa.gov/pesticide-science-and-assessing-pesticide-risks/aquatic-life-benchmarks-and-ecological-risk
Insecticides	Diazinon	333-41-5	0.105	US EPA 2015, Aquatic Life Benchmarks and Ecological Risk Assessments for Registered Pesticides; https://www.epa.gov/pesticide-science-and-assessing-pesticide-risks/aquatic-life-benchmarks-and-ecological-risk
Insecticides	Diazinon	333-41-5	0.17	US EPA 2015, Aquatic Life Benchmarks and Ecological Risk Assessments for Registered Pesticides; https://www.epa.gov/pesticide-science-and-assessing-pesticide-risks/aquatic-life-benchmarks-and-ecological-risk
Insecticides	Diazinon	333-41-5	0.17	US EPA 2015, Aquatic Life Benchmarks and Ecological Risk Assessments for Registered Pesticides; https://www.epa.gov/pesticide-science-and-assessing-pesticide-risks/aquatic-life-benchmarks-and-ecological-risk
Insecticides	Diazinon	333-41-5	0.17	US EPA 2015, Aquatic Life Benchmarks and Ecological Risk Assessments for Registered Pesticides; https://www.epa.gov/pesticide-science-and-assessing-pesticide-risks/aquatic-life-benchmarks-and-ecological-risk
Insecticides	Diazinon	333-41-5	0.17	US EPA. 2018. “Region 4 Ecological Risk Assessment, Supplemental Guidance, March 2018 Update.” US EPA Scientific Support Section, Superfund Division, Region 4. https://www.epa.gov/sites/production/files/2018-03/documents/era_regional_supplemental_guidance_report-march-2018_update.pdf
Insecticides	Diazinon	333-41-5	0.17	US EPA. 2018. “Region 4 Ecological Risk Assessment, Supplemental Guidance, March 2018 Update.” US EPA Scientific Support Section, Superfund Division, Region 4. https://www.epa.gov/sites/production/files/2018-03/documents/era_regional_supplemental_guidance_report-march-2018_update.pdf
Insecticides	Diazinon	333-41-5	0.55	US EPA 2015, Aquatic Life Benchmarks and Ecological Risk Assessments for Registered Pesticides; https://www.epa.gov/pesticide-science-and-assessing-pesticide-risks/aquatic-life-benchmarks-and-ecological-risk
Insecticides	Diazinon	333-41-5	45	US EPA 2015, Aquatic Life Benchmarks and Ecological Risk Assessments for Registered Pesticides; https://www.epa.gov/pesticide-science-and-assessing-pesticide-risks/aquatic-life-benchmarks-and-ecological-risk
Insecticides	Diazinon	333-41-5	3700	US EPA 2015, Aquatic Life Benchmarks and Ecological Risk Assessments for Registered Pesticides; https://www.epa.gov/pesticide-science-and-assessing-pesticide-risks/aquatic-life-benchmarks-and-ecological-risk
Insecticides	N,N-diethyl-meta-toluamide (DEET)	134-62-3	37500	US EPA 2015, Aquatic Life Benchmarks and Ecological Risk Assessments for Registered Pesticides; https://www.epa.gov/pesticide-science-and-assessing-pesticide-risks/aquatic-life-benchmarks-and-ecological-risk
Insecticides	N,N-diethyl-meta-toluamide (DEET)	134-62-3	37500	US EPA 2015, Aquatic Life Benchmarks and Ecological Risk Assessments for Registered Pesticides; https://www.epa.gov/pesticide-science-and-assessing-pesticide-risks/aquatic-life-benchmarks-and-ecological-risk
Insecticides	N,N-diethyl-meta-toluamide (DEET)	134-62-3	37500	US EPA 2015, Aquatic Life Benchmarks and Ecological Risk Assessments for Registered Pesticides; https://www.epa.gov/pesticide-science-and-assessing-pesticide-risks/aquatic-life-benchmarks-and-ecological-risk
Insecticides	N,N-diethyl-meta-toluamide (DEET)	134-62-3	37500	US EPA 2015, Aquatic Life Benchmarks and Ecological Risk Assessments for Registered Pesticides; https://www.epa.gov/pesticide-science-and-assessing-pesticide-risks/aquatic-life-benchmarks-and-ecological-risk
PAHs	Acenaphthene	83-32-9	5.8	Canadian Council of Ministers of the Environment, 2015. Canadian Environmental Quality Guidelines, Water Quality Guidelines for the Protection of Aquatic Life [WWW Document]. URL http://ceqg-rcqe.ccme.ca/ (accessed Nov.17, 2019).
PAHs	Acenaphthene	83-32-9	5.8	NOAA Screening Quick Reference Tables, NOAA OR&R Report 08-1, Seattle, WA, Office of Response and Restoration Division, National Oceanic and Atmospheric Administration, 34 p. Buchman, M.F., 2008.
PAHs	Acenaphthene	83-32-9	23	US EPA, 1996. Ecotox Thresholds, EPA 540/F-95/038 [WWW Document]. URL http://www.epa.gov/sites/production/files/2015-09/documents/v3no2.pdf
PAHs	Acenaphthene	83-32-9	55.8	US EPA 2016, Water Quality Benchmarks for Aquatic Life; https://archive.epa.gov/emergency/bpspill/web/html/water-benchmarks.html
PAHs	Acenaphthene	83-32-9	55.85	US EPA 2003, EPA/600/R-02/013; Procedures for the Derivation of Equilibrium Partitioning Sediment Benchmarks (ESBs) for the Protection of Benthic Organisms: PAH Mixtures
PAHs	Acenaphthene	83-32-9	232	US EPA 2016, Water Quality Benchmarks for Aquatic Life; https://archive.epa.gov/emergency/bpspill/web/html/water-benchmarks.html
PAHs	Acenaphthene	83-32-9	1700	NOAA Screening Quick Reference Tables, NOAA OR&R Report 08-1, Seattle, WA, Office of Response and Restoration Division, National Oceanic and Atmospheric Administration, 34 p. Buchman, M.F., 2008.
PAHs	Acenaphthylene	208-96-8	5.8	Canadian Council of Ministers of the Environment, 2015. Canadian Environmental Quality Guidelines, Water Quality Guidelines for the Protection of Aquatic Life [WWW Document]. URL http://ceqg-rcqe.ccme.ca/ (accessed Nov.17, 2019).
PAHs	Acenaphthylene	208-96-8	306.9	US EPA 2003, EPA/600/R-02/013; Procedures for the Derivation of Equilibrium Partitioning Sediment Benchmarks (ESBs) for the Protection of Benthic Organisms: PAH Mixtures
PAHs	Acenaphthylene	208-96-8	307	US EPA 2016, Water Quality Benchmarks for Aquatic Life; https://archive.epa.gov/emergency/bpspill/web/html/water-benchmarks.html
PAHs	Acenaphthylene	208-96-8	1280	US EPA 2016, Water Quality Benchmarks for Aquatic Life; https://archive.epa.gov/emergency/bpspill/web/html/water-benchmarks.html
PAHs	Acenaphthylene	208-96-8	4840	NOAA Screening Quick Reference Tables, NOAA OR&R Report 08-1, Seattle, WA, Office of Response and Restoration Division, National Oceanic and Atmospheric Administration, 34 p. Buchman, M.F., 2008.
PAHs	Anthracene	120-12-7	0.012	Canadian Council of Ministers of the Environment, 2015. Canadian Environmental Quality Guidelines, Water Quality Guidelines for the Protection of Aquatic Life [WWW Document]. URL http://ceqg-rcqe.ccme.ca/ (accessed Nov.17, 2019).
PAHs	Anthracene	120-12-7	0.02	US EPA. 2018. “Region 4 Ecological Risk Assessment, Supplemental Guidance, March 2018 Update.” US EPA Scientific Support Section, Superfund Division, Region 4. https://www.epa.gov/sites/production/files/2018-03/documents/era_regional_supplemental_guidance_report-march-2018_update.pdf
PAHs	Anthracene	120-12-7	0.18	US EPA. 2018. “Region 4 Ecological Risk Assessment, Supplemental Guidance, March 2018 Update.” US EPA Scientific Support Section, Superfund Division, Region 4. https://www.epa.gov/sites/production/files/2018-03/documents/era_regional_supplemental_guidance_report-march-2018_update.pdf
PAHs	Anthracene	120-12-7	13	NOAA Screening Quick Reference Tables, NOAA OR&R Report 08-1, Seattle, WA, Office of Response and Restoration Division, National Oceanic and Atmospheric Administration, 34 p. Buchman, M.F., 2008.
PAHs	Anthracene	120-12-7	20.7	US EPA 2003, EPA/600/R-02/013; Procedures for the Derivation of Equilibrium Partitioning Sediment Benchmarks (ESBs) for the Protection of Benthic Organisms: PAH Mixtures
PAHs	Anthracene	120-12-7	20.7	US EPA 2016, Water Quality Benchmarks for Aquatic Life; https://archive.epa.gov/emergency/bpspill/web/html/water-benchmarks.html
PAHs	Anthracene	120-12-7	86.1	US EPA 2016, Water Quality Benchmarks for Aquatic Life; https://archive.epa.gov/emergency/bpspill/web/html/water-benchmarks.html
PAHs	Benz[a]anthracene	56-55-3	0.018	Canadian Council of Ministers of the Environment, 2015. Canadian Environmental Quality Guidelines, Water Quality Guidelines for the Protection of Aquatic Life [WWW Document]. URL http://ceqg-rcqe.ccme.ca/ (accessed Nov.17, 2019).
PAHs	Benz[a]anthracene	56-55-3	0.027	NOAA Screening Quick Reference Tables, NOAA OR&R Report 08-1, Seattle, WA, Office of Response and Restoration Division, National Oceanic and Atmospheric Administration, 34 p. Buchman, M.F., 2008.
PAHs	Benz[a]anthracene	56-55-3	0.49	NOAA Screening Quick Reference Tables, NOAA OR&R Report 08-1, Seattle, WA, Office of Response and Restoration Division, National Oceanic and Atmospheric Administration, 34 p. Buchman, M.F., 2008.
PAHs	Benz[a]anthracene	56-55-3	2.227	US EPA 2003, EPA/600/R-02/013; Procedures for the Derivation of Equilibrium Partitioning Sediment Benchmarks (ESBs) for the Protection of Benthic Organisms: PAH Mixtures
PAHs	Benz[a]anthracene	56-55-3	2.23	US EPA 2016, Water Quality Benchmarks for Aquatic Life; https://archive.epa.gov/emergency/bpspill/web/html/water-benchmarks.html
PAHs	Benz[a]anthracene	56-55-3	9.28	US EPA 2016, Water Quality Benchmarks for Aquatic Life; https://archive.epa.gov/emergency/bpspill/web/html/water-benchmarks.html
PAHs	Benzo(a)pyrene	50-32-8	0.014	US EPA, 1996. Ecotox Thresholds, EPA 540/F-95/038 [WWW Document]. URL http://www.epa.gov/sites/production/files/2015-09/documents/v3no2.pdf
PAHs	Benzo(a)pyrene	50-32-8	0.015	Canadian Council of Ministers of the Environment, 2015. Canadian Environmental Quality Guidelines, Water Quality Guidelines for the Protection of Aquatic Life [WWW Document]. URL http://ceqg-rcqe.ccme.ca/ (accessed Nov.17, 2019).
PAHs	Benzo(a)pyrene	50-32-8	0.24	NOAA Screening Quick Reference Tables, NOAA OR&R Report 08-1, Seattle, WA, Office of Response and Restoration Division, National Oceanic and Atmospheric Administration, 34 p. Buchman, M.F., 2008.
PAHs	Benzo(a)pyrene	50-32-8	3.98	US EPA 2016, Water Quality Benchmarks for Aquatic Life; https://archive.epa.gov/emergency/bpspill/web/html/water-benchmarks.html
PAHs	Benzo[a]pyrene	50-32-8	0.06	US EPA. 2018. “Region 4 Ecological Risk Assessment, Supplemental Guidance, March 2018 Update.” US EPA Scientific Support Section, Superfund Division, Region 4. https://www.epa.gov/sites/production/files/2018-03/documents/era_regional_supplemental_guidance_report-march-2018_update.pdf
PAHs	Benzo[a]pyrene	50-32-8	0.54	US EPA. 2018. “Region 4 Ecological Risk Assessment, Supplemental Guidance, March 2018 Update.” US EPA Scientific Support Section, Superfund Division, Region 4. https://www.epa.gov/sites/production/files/2018-03/documents/era_regional_supplemental_guidance_report-march-2018_update.pdf
PAHs	Benzo[a]pyrene	50-32-8	0.957	US EPA 2016, Water Quality Benchmarks for Aquatic Life; https://archive.epa.gov/emergency/bpspill/web/html/water-benchmarks.html
PAHs	Benzo[a]pyrene	50-32-8	0.9573	US EPA 2003, EPA/600/R-02/013; Procedures for the Derivation of Equilibrium Partitioning Sediment Benchmarks (ESBs) for the Protection of Benthic Organisms: PAH Mixtures
PAHs	Benzo[b]fluoranthene	205-99-2	0.677	US EPA 2016, Water Quality Benchmarks for Aquatic Life; https://archive.epa.gov/emergency/bpspill/web/html/water-benchmarks.html
PAHs	Benzo[b]fluoranthene	205-99-2	0.6774	US EPA 2003, EPA/600/R-02/013; Procedures for the Derivation of Equilibrium Partitioning Sediment Benchmarks (ESBs) for the Protection of Benthic Organisms: PAH Mixtures
PAHs	Benzo[b]fluoranthene	205-99-2	2.82	US EPA 2016, Water Quality Benchmarks for Aquatic Life; https://archive.epa.gov/emergency/bpspill/web/html/water-benchmarks.html
PAHs	Benzo[b]fluoranthene	205-99-2	9.07	NOAA Screening Quick Reference Tables, NOAA OR&R Report 08-1, Seattle, WA, Office of Response and Restoration Division, National Oceanic and Atmospheric Administration, 34 p. Buchman, M.F., 2008.
PAHs	Benzo[e]pyrene	192-97-2	0.9008	US EPA 2003, EPA/600/R-02/013; Procedures for the Derivation of Equilibrium Partitioning Sediment Benchmarks (ESBs) for the Protection of Benthic Organisms: PAH Mixtures
PAHs	Benzo[e]pyrene	192-97-2	0.901	US EPA 2016, Water Quality Benchmarks for Aquatic Life; https://archive.epa.gov/emergency/bpspill/web/html/water-benchmarks.html
PAHs	Benzo[e]pyrene	192-97-2	3.75	US EPA 2016, Water Quality Benchmarks for Aquatic Life; https://archive.epa.gov/emergency/bpspill/web/html/water-benchmarks.html
PAHs	Benzo[g,h,i]perylene	191-24-2	0.439	US EPA 2016, Water Quality Benchmarks for Aquatic Life; https://archive.epa.gov/emergency/bpspill/web/html/water-benchmarks.html
PAHs	Benzo[g,h,i]perylene	191-24-2	0.4391	US EPA 2003, EPA/600/R-02/013; Procedures for the Derivation of Equilibrium Partitioning Sediment Benchmarks (ESBs) for the Protection of Benthic Organisms: PAH Mixtures
PAHs	Benzo[g,h,i]perylene	191-24-2	1.83	US EPA 2016, Water Quality Benchmarks for Aquatic Life; https://archive.epa.gov/emergency/bpspill/web/html/water-benchmarks.html
PAHs	Benzo[g,h,i]perylene	191-24-2	7.64	NOAA Screening Quick Reference Tables, NOAA OR&R Report 08-1, Seattle, WA, Office of Response and Restoration Division, National Oceanic and Atmospheric Administration, 34 p. Buchman, M.F., 2008.
PAHs	Benzo[k]fluoranthene	207-08-9	0.6415	US EPA 2003, EPA/600/R-02/013; Procedures for the Derivation of Equilibrium Partitioning Sediment Benchmarks (ESBs) for the Protection of Benthic Organisms: PAH Mixtures
PAHs	Benzo[k]fluoranthene	207-08-9	0.642	US EPA 2016, Water Quality Benchmarks for Aquatic Life; https://archive.epa.gov/emergency/bpspill/web/html/water-benchmarks.html
PAHs	Benzo[k]fluoranthene	207-08-9	2.67	US EPA 2016, Water Quality Benchmarks for Aquatic Life; https://archive.epa.gov/emergency/bpspill/web/html/water-benchmarks.html
PAHs	C1-benz[a]anthracene/chrysene	NA	0.8557	US EPA 2003, EPA/600/R-02/013; Procedures for the Derivation of Equilibrium Partitioning Sediment Benchmarks (ESBs) for the Protection of Benthic Organisms: PAH Mixtures
PAHs	C1-benz[a]anthracene/chrysene	NA	0.856	US EPA 2016, Water Quality Benchmarks for Aquatic Life; https://archive.epa.gov/emergency/bpspill/web/html/water-benchmarks.html
PAHs	C1-benz[a]anthracene/chrysene	NA	3.56	US EPA 2016, Water Quality Benchmarks for Aquatic Life; https://archive.epa.gov/emergency/bpspill/web/html/water-benchmarks.html
PAHs	C1-fluoranthene/pyrene	NA	4.887	US EPA 2003, EPA/600/R-02/013; Procedures for the Derivation of Equilibrium Partitioning Sediment Benchmarks (ESBs) for the Protection of Benthic Organisms: PAH Mixtures
PAHs	C1-fluoranthene/pyrene	NA	4.89	US EPA 2016, Water Quality Benchmarks for Aquatic Life; https://archive.epa.gov/emergency/bpspill/web/html/water-benchmarks.html
PAHs	C1-fluoranthene/pyrene	NA	20.3	US EPA 2016, Water Quality Benchmarks for Aquatic Life; https://archive.epa.gov/emergency/bpspill/web/html/water-benchmarks.html
PAHs	C1-fluorene	NA	13.99	US EPA 2003, EPA/600/R-02/013; Procedures for the Derivation of Equilibrium Partitioning Sediment Benchmarks (ESBs) for the Protection of Benthic Organisms: PAH Mixtures
PAHs	C1-fluorene	NA	14	US EPA 2016, Water Quality Benchmarks for Aquatic Life; https://archive.epa.gov/emergency/bpspill/web/html/water-benchmarks.html
PAHs	C1-fluorene	NA	58.1	US EPA 2016, Water Quality Benchmarks for Aquatic Life; https://archive.epa.gov/emergency/bpspill/web/html/water-benchmarks.html
PAHs	C1-naphthalene	NA	81.69	US EPA 2003, EPA/600/R-02/013; Procedures for the Derivation of Equilibrium Partitioning Sediment Benchmarks (ESBs) for the Protection of Benthic Organisms: PAH Mixtures
PAHs	C1-naphthalene	NA	81.7	US EPA 2016, Water Quality Benchmarks for Aquatic Life; https://archive.epa.gov/emergency/bpspill/web/html/water-benchmarks.html
PAHs	C1-naphthalene	NA	340	US EPA 2016, Water Quality Benchmarks for Aquatic Life; https://archive.epa.gov/emergency/bpspill/web/html/water-benchmarks.html
PAHs	C1-phenanthrenes/anthracenes	NA	7.436	US EPA 2003, EPA/600/R-02/013; Procedures for the Derivation of Equilibrium Partitioning Sediment Benchmarks (ESBs) for the Protection of Benthic Organisms: PAH Mixtures
PAHs	C1-phenanthrenes/anthracenes	NA	7.44	US EPA 2016, Water Quality Benchmarks for Aquatic Life; https://archive.epa.gov/emergency/bpspill/web/html/water-benchmarks.html
PAHs	C1-phenanthrenes/anthracenes	NA	31	US EPA 2016, Water Quality Benchmarks for Aquatic Life; https://archive.epa.gov/emergency/bpspill/web/html/water-benchmarks.html
PAHs	C2-benz[a]anthracene/chrysene	NA	0.4827	US EPA 2003, EPA/600/R-02/013; Procedures for the Derivation of Equilibrium Partitioning Sediment Benchmarks (ESBs) for the Protection of Benthic Organisms: PAH Mixtures
PAHs	C2-benz[a]anthracene/chrysene	NA	0.483	US EPA 2016, Water Quality Benchmarks for Aquatic Life; https://archive.epa.gov/emergency/bpspill/web/html/water-benchmarks.html
PAHs	C2-benz[a]anthracene/chrysene	NA	2.01	US EPA 2016, Water Quality Benchmarks for Aquatic Life; https://archive.epa.gov/emergency/bpspill/web/html/water-benchmarks.html
PAHs	C2-fluorene	NA	5.3	US EPA 2016, Water Quality Benchmarks for Aquatic Life; https://archive.epa.gov/emergency/bpspill/web/html/water-benchmarks.html
PAHs	C2-fluorene	NA	5.305	US EPA 2003, EPA/600/R-02/013; Procedures for the Derivation of Equilibrium Partitioning Sediment Benchmarks (ESBs) for the Protection of Benthic Organisms: PAH Mixtures
PAHs	C2-fluorene	NA	22	US EPA 2016, Water Quality Benchmarks for Aquatic Life; https://archive.epa.gov/emergency/bpspill/web/html/water-benchmarks.html
PAHs	C2-naphthalene	NA	30.2	US EPA 2016, Water Quality Benchmarks for Aquatic Life; https://archive.epa.gov/emergency/bpspill/web/html/water-benchmarks.html
PAHs	C2-naphthalene	NA	30.24	US EPA 2003, EPA/600/R-02/013; Procedures for the Derivation of Equilibrium Partitioning Sediment Benchmarks (ESBs) for the Protection of Benthic Organisms: PAH Mixtures
PAHs	C2-naphthalene	NA	126	US EPA 2016, Water Quality Benchmarks for Aquatic Life; https://archive.epa.gov/emergency/bpspill/web/html/water-benchmarks.html
PAHs	C2-phenanthrene/anthracene	NA	3.199	US EPA 2003, EPA/600/R-02/013; Procedures for the Derivation of Equilibrium Partitioning Sediment Benchmarks (ESBs) for the Protection of Benthic Organisms: PAH Mixtures
PAHs	C2-phenanthrene/anthracene	NA	3.2	US EPA 2016, Water Quality Benchmarks for Aquatic Life; https://archive.epa.gov/emergency/bpspill/web/html/water-benchmarks.html
PAHs	C2-phenanthrene/anthracene	NA	13.3	US EPA 2016, Water Quality Benchmarks for Aquatic Life; https://archive.epa.gov/emergency/bpspill/web/html/water-benchmarks.html
PAHs	C3-benz[a]anthracene/chrysene	NA	0.1675	US EPA 2003, EPA/600/R-02/013; Procedures for the Derivation of Equilibrium Partitioning Sediment Benchmarks (ESBs) for the Protection of Benthic Organisms: PAH Mixtures
PAHs	C3-benz[a]anthracene/chrysene	NA	0.168	US EPA 2016, Water Quality Benchmarks for Aquatic Life; https://archive.epa.gov/emergency/bpspill/web/html/water-benchmarks.html
PAHs	C3-benz[a]anthracene/chrysene	NA	0.699	US EPA 2016, Water Quality Benchmarks for Aquatic Life; https://archive.epa.gov/emergency/bpspill/web/html/water-benchmarks.html
PAHs	C3-fluoranthene/pyrene	NA	0.6307	US EPA 2003, EPA/600/R-02/013; Procedures for the Derivation of Equilibrium Partitioning Sediment Benchmarks (ESBs) for the Protection of Benthic Organisms: PAH Mixtures
PAHs	C3-fluorene	NA	1.916	US EPA 2003, EPA/600/R-02/013; Procedures for the Derivation of Equilibrium Partitioning Sediment Benchmarks (ESBs) for the Protection of Benthic Organisms: PAH Mixtures
PAHs	C3-fluorene	NA	1.92	US EPA 2016, Water Quality Benchmarks for Aquatic Life; https://archive.epa.gov/emergency/bpspill/web/html/water-benchmarks.html
PAHs	C3-fluorene	NA	7.99	US EPA 2016, Water Quality Benchmarks for Aquatic Life; https://archive.epa.gov/emergency/bpspill/web/html/water-benchmarks.html
PAHs	C3-naphthalene	NA	11.1	US EPA 2003, EPA/600/R-02/013; Procedures for the Derivation of Equilibrium Partitioning Sediment Benchmarks (ESBs) for the Protection of Benthic Organisms: PAH Mixtures
PAHs	C3-naphthalene	NA	11.1	US EPA 2016, Water Quality Benchmarks for Aquatic Life; https://archive.epa.gov/emergency/bpspill/web/html/water-benchmarks.html
PAHs	C3-naphthalene	NA	46.1	US EPA 2016, Water Quality Benchmarks for Aquatic Life; https://archive.epa.gov/emergency/bpspill/web/html/water-benchmarks.html
PAHs	C3-phenanthrene/anthracene	NA	1.256	US EPA 2003, EPA/600/R-02/013; Procedures for the Derivation of Equilibrium Partitioning Sediment Benchmarks (ESBs) for the Protection of Benthic Organisms: PAH Mixtures
PAHs	C3-phenanthrene/anthracene	NA	1.26	US EPA 2016, Water Quality Benchmarks for Aquatic Life; https://archive.epa.gov/emergency/bpspill/web/html/water-benchmarks.html
PAHs	C3-phenanthrene/anthracene	NA	5.24	US EPA 2016, Water Quality Benchmarks for Aquatic Life; https://archive.epa.gov/emergency/bpspill/web/html/water-benchmarks.html
PAHs	C4-benz[a]anthracene/chrysene	NA	0.0706	US EPA 2016, Water Quality Benchmarks for Aquatic Life; https://archive.epa.gov/emergency/bpspill/web/html/water-benchmarks.html
PAHs	C4-benz[a]anthracene/chrysene	NA	0.07062	US EPA 2003, EPA/600/R-02/013; Procedures for the Derivation of Equilibrium Partitioning Sediment Benchmarks (ESBs) for the Protection of Benthic Organisms: PAH Mixtures
PAHs	C4-benz[a]anthracene/chrysene	NA	0.294	US EPA 2016, Water Quality Benchmarks for Aquatic Life; https://archive.epa.gov/emergency/bpspill/web/html/water-benchmarks.html
PAHs	C4-naphthalene	NA	4.048	US EPA 2003, EPA/600/R-02/013; Procedures for the Derivation of Equilibrium Partitioning Sediment Benchmarks (ESBs) for the Protection of Benthic Organisms: PAH Mixtures
PAHs	C4-naphthalene	NA	4.05	US EPA 2016, Water Quality Benchmarks for Aquatic Life; https://archive.epa.gov/emergency/bpspill/web/html/water-benchmarks.html
PAHs	C4-naphthalene	NA	16.9	US EPA 2016, Water Quality Benchmarks for Aquatic Life; https://archive.epa.gov/emergency/bpspill/web/html/water-benchmarks.html
PAHs	C4-phenanthrene/anthracene	NA	0.559	US EPA 2016, Water Quality Benchmarks for Aquatic Life; https://archive.epa.gov/emergency/bpspill/web/html/water-benchmarks.html
PAHs	C4-phenanthrene/anthracene	NA	0.5594	US EPA 2003, EPA/600/R-02/013; Procedures for the Derivation of Equilibrium Partitioning Sediment Benchmarks (ESBs) for the Protection of Benthic Organisms: PAH Mixtures
PAHs	C4-phenanthrene/anthracene	NA	2.33	US EPA 2016, Water Quality Benchmarks for Aquatic Life; https://archive.epa.gov/emergency/bpspill/web/html/water-benchmarks.html
PAHs	Chrysene	218-01-9	2.04	US EPA 2016, Water Quality Benchmarks for Aquatic Life; https://archive.epa.gov/emergency/bpspill/web/html/water-benchmarks.html
PAHs	Chrysene	218-01-9	2.042	US EPA 2003, EPA/600/R-02/013; Procedures for the Derivation of Equilibrium Partitioning Sediment Benchmarks (ESBs) for the Protection of Benthic Organisms: PAH Mixtures
PAHs	Chrysene	218-01-9	8.49	US EPA 2016, Water Quality Benchmarks for Aquatic Life; https://archive.epa.gov/emergency/bpspill/web/html/water-benchmarks.html
PAHs	Dibenz[a,h]anthracene	53-70-3	0.282	US EPA 2016, Water Quality Benchmarks for Aquatic Life; https://archive.epa.gov/emergency/bpspill/web/html/water-benchmarks.html
PAHs	Dibenz[a,h]anthracene	53-70-3	0.2825	US EPA 2003, EPA/600/R-02/013; Procedures for the Derivation of Equilibrium Partitioning Sediment Benchmarks (ESBs) for the Protection of Benthic Organisms: PAH Mixtures
PAHs	Dibenz[a,h]anthracene	53-70-3	1.17	US EPA 2016, Water Quality Benchmarks for Aquatic Life; https://archive.epa.gov/emergency/bpspill/web/html/water-benchmarks.html
PAHs	Fluoranthene	206-44-0	0.04	Canadian Council of Ministers of the Environment, 2015. Canadian Environmental Quality Guidelines, Water Quality Guidelines for the Protection of Aquatic Life [WWW Document]. URL http://ceqg-rcqe.ccme.ca/ (accessed Nov.17, 2019).
PAHs	Fluoranthene	206-44-0	0.04	NOAA Screening Quick Reference Tables, NOAA OR&R Report 08-1, Seattle, WA, Office of Response and Restoration Division, National Oceanic and Atmospheric Administration, 34 p. Buchman, M.F., 2008.
PAHs	Fluoranthene	206-44-0	0.8	US EPA. 2018. “Region 4 Ecological Risk Assessment, Supplemental Guidance, March 2018 Update.” US EPA Scientific Support Section, Superfund Division, Region 4. https://www.epa.gov/sites/production/files/2018-03/documents/era_regional_supplemental_guidance_report-march-2018_update.pdf
PAHs	Fluoranthene	206-44-0	3.7	US EPA. 2018. “Region 4 Ecological Risk Assessment, Supplemental Guidance, March 2018 Update.” US EPA Scientific Support Section, Superfund Division, Region 4. https://www.epa.gov/sites/production/files/2018-03/documents/era_regional_supplemental_guidance_report-march-2018_update.pdf
PAHs	Fluoranthene	206-44-0	7.109	US EPA 2003, EPA/600/R-02/013; Procedures for the Derivation of Equilibrium Partitioning Sediment Benchmarks (ESBs) for the Protection of Benthic Organisms: PAH Mixtures
PAHs	Fluoranthene	206-44-0	7.11	US EPA 2016, Water Quality Benchmarks for Aquatic Life; https://archive.epa.gov/emergency/bpspill/web/html/water-benchmarks.html
PAHs	Fluoranthene	206-44-0	8.1	US EPA, 1996. Ecotox Thresholds, EPA 540/F-95/038 [WWW Document]. URL http://www.epa.gov/sites/production/files/2015-09/documents/v3no2.pdf
PAHs	Fluoranthene	206-44-0	29.6	US EPA 2016, Water Quality Benchmarks for Aquatic Life; https://archive.epa.gov/emergency/bpspill/web/html/water-benchmarks.html
PAHs	Fluoranthene	206-44-0	3980	NOAA Screening Quick Reference Tables, NOAA OR&R Report 08-1, Seattle, WA, Office of Response and Restoration Division, National Oceanic and Atmospheric Administration, 34 p. Buchman, M.F., 2008.
PAHs	Fluorene	86-73-7	3	Canadian Council of Ministers of the Environment, 2015. Canadian Environmental Quality Guidelines, Water Quality Guidelines for the Protection of Aquatic Life [WWW Document]. URL http://ceqg-rcqe.ccme.ca/ (accessed Nov.17, 2019).
PAHs	Fluorene	86-73-7	3.9	NOAA Screening Quick Reference Tables, NOAA OR&R Report 08-1, Seattle, WA, Office of Response and Restoration Division, National Oceanic and Atmospheric Administration, 34 p. Buchman, M.F., 2008.
PAHs	Fluorene	86-73-7	3.9	US EPA, 1996. Ecotox Thresholds, EPA 540/F-95/038 [WWW Document]. URL http://www.epa.gov/sites/production/files/2015-09/documents/v3no2.pdf
PAHs	Fluorene	86-73-7	39.3	US EPA 2003, EPA/600/R-02/013; Procedures for the Derivation of Equilibrium Partitioning Sediment Benchmarks (ESBs) for the Protection of Benthic Organisms: PAH Mixtures
PAHs	Fluorene	86-73-7	39.3	US EPA 2016, Water Quality Benchmarks for Aquatic Life; https://archive.epa.gov/emergency/bpspill/web/html/water-benchmarks.html
PAHs	Fluorene	86-73-7	70	NOAA Screening Quick Reference Tables, NOAA OR&R Report 08-1, Seattle, WA, Office of Response and Restoration Division, National Oceanic and Atmospheric Administration, 34 p. Buchman, M.F., 2008.
PAHs	Fluorene	86-73-7	164	US EPA 2016, Water Quality Benchmarks for Aquatic Life; https://archive.epa.gov/emergency/bpspill/web/html/water-benchmarks.html
PAHs	Indeno[1,2,3-cd]pyrene	193-39-5	0.275	US EPA 2003, EPA/600/R-02/013; Procedures for the Derivation of Equilibrium Partitioning Sediment Benchmarks (ESBs) for the Protection of Benthic Organisms: PAH Mixtures
PAHs	Indeno[1,2,3-cd]pyrene	193-39-5	0.275	US EPA 2016, Water Quality Benchmarks for Aquatic Life; https://archive.epa.gov/emergency/bpspill/web/html/water-benchmarks.html
PAHs	Indeno[1,2,3-cd]pyrene	193-39-5	1.14	US EPA 2016, Water Quality Benchmarks for Aquatic Life; https://archive.epa.gov/emergency/bpspill/web/html/water-benchmarks.html
PAHs	Indeno[1,2,3-cd]pyrene	193-39-5	4.31	NOAA Screening Quick Reference Tables, NOAA OR&R Report 08-1, Seattle, WA, Office of Response and Restoration Division, National Oceanic and Atmospheric Administration, 34 p. Buchman, M.F., 2008.
PAHs	Naphthalene	91-20-3	1.1	Canadian Council of Ministers of the Environment, 2015. Canadian Environmental Quality Guidelines, Water Quality Guidelines for the Protection of Aquatic Life [WWW Document]. URL http://ceqg-rcqe.ccme.ca/ (accessed Nov.17, 2019).
PAHs	Naphthalene	91-20-3	1.1	NOAA Screening Quick Reference Tables, NOAA OR&R Report 08-1, Seattle, WA, Office of Response and Restoration Division, National Oceanic and Atmospheric Administration, 34 p. Buchman, M.F., 2008.
PAHs	Naphthalene	91-20-3	21	US EPA. 2018. “Region 4 Ecological Risk Assessment, Supplemental Guidance, March 2018 Update.” US EPA Scientific Support Section, Superfund Division, Region 4. https://www.epa.gov/sites/production/files/2018-03/documents/era_regional_supplemental_guidance_report-march-2018_update.pdf
PAHs	Naphthalene	91-20-3	24	US EPA, 1996. Ecotox Thresholds, EPA 540/F-95/038 [WWW Document]. URL http://www.epa.gov/sites/production/files/2015-09/documents/v3no2.pdf
PAHs	Naphthalene	91-20-3	170	US EPA. 2018. “Region 4 Ecological Risk Assessment, Supplemental Guidance, March 2018 Update.” US EPA Scientific Support Section, Superfund Division, Region 4. https://www.epa.gov/sites/production/files/2018-03/documents/era_regional_supplemental_guidance_report-march-2018_update.pdf
PAHs	Naphthalene	91-20-3	190	NOAA Screening Quick Reference Tables, NOAA OR&R Report 08-1, Seattle, WA, Office of Response and Restoration Division, National Oceanic and Atmospheric Administration, 34 p. Buchman, M.F., 2008.
PAHs	Naphthalene	91-20-3	193	US EPA 2016, Water Quality Benchmarks for Aquatic Life; https://archive.epa.gov/emergency/bpspill/web/html/water-benchmarks.html
PAHs	Naphthalene	91-20-3	193.5	US EPA 2003, EPA/600/R-02/013; Procedures for the Derivation of Equilibrium Partitioning Sediment Benchmarks (ESBs) for the Protection of Benthic Organisms: PAH Mixtures
PAHs	Naphthalene	91-20-3	803	US EPA 2016, Water Quality Benchmarks for Aquatic Life; https://archive.epa.gov/emergency/bpspill/web/html/water-benchmarks.html
PAHs	Perylene	198-55-0	0.9008	US EPA 2003, EPA/600/R-02/013; Procedures for the Derivation of Equilibrium Partitioning Sediment Benchmarks (ESBs) for the Protection of Benthic Organisms: PAH Mixtures
PAHs	Perylene	198-55-0	0.901	US EPA 2016, Water Quality Benchmarks for Aquatic Life; https://archive.epa.gov/emergency/bpspill/web/html/water-benchmarks.html
PAHs	Perylene	198-55-0	3.75	US EPA 2016, Water Quality Benchmarks for Aquatic Life; https://archive.epa.gov/emergency/bpspill/web/html/water-benchmarks.html
PAHs	Phenanthrene	85-01-8	0.4	Canadian Council of Ministers of the Environment, 2015. Canadian Environmental Quality Guidelines, Water Quality Guidelines for the Protection of Aquatic Life [WWW Document]. URL http://ceqg-rcqe.ccme.ca/ (accessed Nov.17, 2019).
PAHs	Phenanthrene	85-01-8	2.3	US EPA. 2018. “Region 4 Ecological Risk Assessment, Supplemental Guidance, March 2018 Update.” US EPA Scientific Support Section, Superfund Division, Region 4. https://www.epa.gov/sites/production/files/2018-03/documents/era_regional_supplemental_guidance_report-march-2018_update.pdf
PAHs	Phenanthrene	85-01-8	3.6	NOAA Screening Quick Reference Tables, NOAA OR&R Report 08-1, Seattle, WA, Office of Response and Restoration Division, National Oceanic and Atmospheric Administration, 34 p. Buchman, M.F., 2008.
PAHs	Phenanthrene	85-01-8	6.3	US EPA, 1996. Ecotox Thresholds, EPA 540/F-95/038 [WWW Document]. URL http://www.epa.gov/sites/production/files/2015-09/documents/v3no2.pdf
PAHs	Phenanthrene	85-01-8	19.1	US EPA 2016, Water Quality Benchmarks for Aquatic Life; https://archive.epa.gov/emergency/bpspill/web/html/water-benchmarks.html
PAHs	Phenanthrene	85-01-8	19.13	US EPA 2003, EPA/600/R-02/013; Procedures for the Derivation of Equilibrium Partitioning Sediment Benchmarks (ESBs) for the Protection of Benthic Organisms: PAH Mixtures
PAHs	Phenanthrene	85-01-8	30	NOAA Screening Quick Reference Tables, NOAA OR&R Report 08-1, Seattle, WA, Office of Response and Restoration Division, National Oceanic and Atmospheric Administration, 34 p. Buchman, M.F., 2008.
PAHs	Phenanthrene	85-01-8	31	US EPA. 2018. “Region 4 Ecological Risk Assessment, Supplemental Guidance, March 2018 Update.” US EPA Scientific Support Section, Superfund Division, Region 4. https://www.epa.gov/sites/production/files/2018-03/documents/era_regional_supplemental_guidance_report-march-2018_update.pdf
PAHs	Phenanthrene	85-01-8	79.7	US EPA 2016, Water Quality Benchmarks for Aquatic Life; https://archive.epa.gov/emergency/bpspill/web/html/water-benchmarks.html
PAHs	Pyrene	129-00-0	0.025	Canadian Council of Ministers of the Environment, 2015. Canadian Environmental Quality Guidelines, Water Quality Guidelines for the Protection of Aquatic Life [WWW Document]. URL http://ceqg-rcqe.ccme.ca/ (accessed Nov.17, 2019).
PAHs	Pyrene	129-00-0	0.025	NOAA Screening Quick Reference Tables, NOAA OR&R Report 08-1, Seattle, WA, Office of Response and Restoration Division, National Oceanic and Atmospheric Administration, 34 p. Buchman, M.F., 2008.
PAHs	Pyrene	129-00-0	4.6	US EPA. 2018. “Region 4 Ecological Risk Assessment, Supplemental Guidance, March 2018 Update.” US EPA Scientific Support Section, Superfund Division, Region 4. https://www.epa.gov/sites/production/files/2018-03/documents/era_regional_supplemental_guidance_report-march-2018_update.pdf
PAHs	Pyrene	129-00-0	10.1	US EPA 2016, Water Quality Benchmarks for Aquatic Life; https://archive.epa.gov/emergency/bpspill/web/html/water-benchmarks.html
PAHs	Pyrene	129-00-0	10.11	US EPA 2003, EPA/600/R-02/013; Procedures for the Derivation of Equilibrium Partitioning Sediment Benchmarks (ESBs) for the Protection of Benthic Organisms: PAH Mixtures
PAHs	Pyrene	129-00-0	42	US EPA. 2018. “Region 4 Ecological Risk Assessment, Supplemental Guidance, March 2018 Update.” US EPA Scientific Support Section, Superfund Division, Region 4. https://www.epa.gov/sites/production/files/2018-03/documents/era_regional_supplemental_guidance_report-march-2018_update.pdf
PAHs	Pyrene	129-00-0	42	US EPA 2016, Water Quality Benchmarks for Aquatic Life; https://archive.epa.gov/emergency/bpspill/web/html/water-benchmarks.html
Plasticizers	Bis(2-ethylhexyl) phthalate (DEHP)	117-81-7	16	Canadian Council of Ministers of the Environment, 2015. Canadian Environmental Quality Guidelines, Water Quality Guidelines for the Protection of Aquatic Life [WWW Document]. URL http://ceqg-rcqe.ccme.ca/ (accessed Nov.17, 2019).
Plasticizers	Bis(2-ethylhexyl) phthalate (DEHP)	117-81-7	32	US EPA, 1996, Ecotox Thresholds, EPA 540/F-95/038; https://www.epa.gov/sites/production/files/2015-09/documents/v3no2.pdf
Plasticizers	Diethyl phthalate	84-66-2	110	Buchman, M.F., 2008. NOAA Screening Quick Reference Tables, NOAA OR&R Report 08-1, Seattle, WA, Office of Response and Restoration Division, National Oceanic and Atmospheric Administration, 34 p.
Plasticizers	Diethyl phthalate	84-66-2	220	US EPA, 1996. Ecotox Thresholds, EPA 540/F-95/038 [WWW Document]. URL http://www.epa.gov/sites/production/files/2015-09/documents/v3no2.pdf
Plasticizers	Diethyl phthalate	84-66-2	220	US EPA. 2018. “Region 4 Ecological Risk Assessment, Supplemental Guidance, March 2018 Update.” US EPA Scientific Support Section, Superfund Division, Region 4. https://www.epa.gov/sites/production/files/2018-03/documents/era_regional_supplemental_guidance_report-march-2018_update.pdf
Plasticizers	Diethyl phthalate	84-66-2	980	US EPA. 2018. “Region 4 Ecological Risk Assessment, Supplemental Guidance, March 2018 Update.” US EPA Scientific Support Section, Superfund Division, Region 4. https://www.epa.gov/sites/production/files/2018-03/documents/era_regional_supplemental_guidance_report-march-2018_update.pdf
Plasticizers	Diethyl phthalate	84-66-2	1800	Buchman, M.F., 2008. NOAA Screening Quick Reference Tables, NOAA OR&R Report 08-1, Seattle, WA, Office of Response and Restoration Division, National Oceanic and Atmospheric Administration, 34 p.
Plasticizers	Triphenyl phosphate	115-86-6	4	US EPA. 2018. “Region 4 Ecological Risk Assessment, Supplemental Guidance, March 2018 Update.” US EPA Scientific Support Section, Superfund Division, Region 4. https://www.epa.gov/sites/production/files/2018-03/documents/era_regional_supplemental_guidance_report-march-2018_update.pdf
Plasticizers	Triphenyl phosphate	115-86-6	40	US EPA. 2018. “Region 4 Ecological Risk Assessment, Supplemental Guidance, March 2018 Update.” US EPA Scientific Support Section, Superfund Division, Region 4. https://www.epa.gov/sites/production/files/2018-03/documents/era_regional_supplemental_guidance_report-march-2018_update.pdf
Solvents	Isophorone	78-59-1	920	Buchman, M.F., 2008. NOAA Screening Quick Reference Tables, NOAA OR&R Report 08-1, Seattle, WA, Office of Response and Restoration Division, National Oceanic and Atmospheric Administration, 34 p.
Solvents	Isophorone	78-59-1	920	US EPA. 2018. “Region 4 Ecological Risk Assessment, Supplemental Guidance, March 2018 Update.” US EPA Scientific Support Section, Superfund Division, Region 4. https://www.epa.gov/sites/production/files/2018-03/documents/era_regional_supplemental_guidance_report-march-2018_update.pdf
Solvents	Isophorone	78-59-1	7500	US EPA. 2018. “Region 4 Ecological Risk Assessment, Supplemental Guidance, March 2018 Update.” US EPA Scientific Support Section, Superfund Division, Region 4. https://www.epa.gov/sites/production/files/2018-03/documents/era_regional_supplemental_guidance_report-march-2018_update.pdf
Solvents	Isophorone	78-59-1	117000	Buchman, M.F., 2008. NOAA Screening Quick Reference Tables, NOAA OR&R Report 08-1, Seattle, WA, Office of Response and Restoration Division, National Oceanic and Atmospheric Administration, 34 p.

## Sheet: 7
SI Table S7. ToxCast assay endpoints excluded from toxEval analysis for pore water concentrations estimated from organic chemicals measured in Great Lakes tributaries, 2017. [CAS, Chemical Abstracts Service]
CAS registry number	Chemical name	Endpoint name
83−32−9	acenaphthene	TOX21_RT_HEK293_FLO_32hr_viability
208−96−8	acenaphthylene	TOX21_PR_BLA_Agonist_ratio
208−96−8	acenaphthylene	TOX21_RT_HEK293_GLO_16hr_viability
205−99−2	benzo(b)fluoranthene	TOX21_p53_BLA_p4_ratio
205−99−2	benzo(b)fluoranthene	TOX21_RT_HEK293_FLO_24hr_viability
207−08−9	benzo(k)fluoranthene	TOX21_RT_HEK293_FLO_16hr_viability
207−08−9	benzo(k)fluoranthene	TOX21_RT_HEK293_FLO_24hr_viability
207−08−9	benzo(k)fluoranthene	TOX21_RT_HEK293_FLO_32hr_viability
207−08−9	benzo(k)fluoranthene	TOX21_RT_HEK293_FLO_40hr_viability
207−08−9	benzo(k)fluoranthene	TOX21_RT_HEK293_FLO_8hr_viability
80-05-7	bisphenol A	CLD_CYP1A1_6hr
80-05-7	bisphenol A	CLD_CYP1A2_6hr
86−74−8	carbazole	TOX21_p53_BLA_p3_ratio
486-56-6	Cotinene	TOX21_p53_BLA_p3_viability
53-70-3	dibenz(a,h)anthracene	ATG_FoxA2_CIS_up
84-66-2	diethyl phthalate	NVS_ENZ_rMAOBP
84-66-2	diethyl phthalate	TOX21_RT_HEK293_FLO_16hr_viability
84-66-2	diethyl phthalate	TOX21_RT_HEK293_FLO_32hr_viability
84-66-2	diethyl phthalate	TOX21_RT_HEK293_FLO_24hr_viability
84-66-2	diethyl phthalate	TOX21_RT_HEK293_FLO_40hr_viability
206-44-0	fluoranthene	ATG_PXRE_CIS_up
206-44-0	fluoranthene	NVS_NR_hCAR_Antagonist
206−44−0	fluoranthene	TOX21_p53_BLA_p3_ratio
120-72-9	indole	TOX21_RT_HEPG2_FLO_16hr_ctrl_viability
120-72-9	indole	TOX21_RT_HEPG2_FLO_24hr_viability
120-72-9	indole	TOX21_RT_HEPG2_FLO_32hr_ctrl_viability
120-72-9	indole	TOX21_RT_HEPG2_FLO_40hr_ctrl_viability
51218-45-2	metolachlor	TOX21_p53_BLA_p5_ratio
84852-15-3	nonylphenol	NVS_ENZ_hPTEN
85-01-8	phenanthrene	TOX21_RT_HEK293_FLO_08hr_viability
85-01-8	phenanthrene	TOX21_RT_HEK293_FLO_32hr_viability
85-01-8	phenanthrene	TOX21_RT_HEK293_FLO_40hr_viability
108-95-2	phenol	NVS_NR_hER
115-86-6	triphenyl phosphate	NVS_NR_hPPARg
115−86−6	triphenyl phosphate	TOX21_p53_BLA_p3_ratio
115−96−8	tris(2−chloroethyl) phosphate	TOX21_p53_BLA_p3_ratio
	all applicable chemicals	TOX21_DT40
	all applicable chemicals	TOX21_p53_BLA_p2_viability
	all applicable chemicals	TOX21_p53_BLA_p3_ratio

## Sheet: 8
SI Table S8. ToxCast assays used in toxEval analysis of pore water concentrations estimated from sediment sample analysis of organic chemicals in samples from Great Lakes tributaries, 2017.
Assay Source	Assay Name	Endpoint	Target
ACEA Biosciences	ACEA_AR_agonist	ACEA_AR_agonist_AUC_viability	cell cycle
ACEA Biosciences	ACEA_AR_antagonist	ACEA_AR_antagonist_80hr	nuclear receptor
ACEA Biosciences	ACEA_AR_antagonist	ACEA_AR_antagonist_AUC_viability	cell cycle
ACEA Biosciences	ACEA_ER	ACEA_ER_80hr	nuclear receptor
ACEA Biosciences	ACEA_ER	ACEA_ER_AUC_viability	cell cycle
Apredica	APR_Hepat_1hr	APR_Hepat_Apoptosis_1hr_dn	cell cycle
Apredica	APR_Hepat_24hr	APR_Hepat_Apoptosis_24hr_up	cell morphology
Apredica	APR_Hepat_48hr	APR_Hepat_Apoptosis_48hr_up	cell morphology
Apredica	APR_Hepat_1hr	APR_Hepat_CellLoss_1hr_dn	cell cycle
Apredica	APR_Hepat_24hr	APR_Hepat_CellLoss_24hr_dn	cell cycle
Apredica	APR_Hepat_48hr	APR_Hepat_CellLoss_48hr_dn	cell cycle
Apredica	APR_Hepat_1hr	APR_Hepat_DNADamage_1hr_dn	cell morphology
Apredica	APR_Hepat_24hr	APR_Hepat_DNADamage_24hr_up	cell morphology
Apredica	APR_Hepat_48hr	APR_Hepat_DNADamage_48hr_up	cell morphology
Apredica	APR_Hepat_1hr	APR_Hepat_DNATexture_1hr_dn	cell morphology
Apredica	APR_Hepat_1hr	APR_Hepat_DNATexture_1hr_up	cell morphology
Apredica	APR_Hepat_24hr	APR_Hepat_DNATexture_24hr_up	cell morphology
Apredica	APR_Hepat_48hr	APR_Hepat_DNATexture_48hr_up	cell morphology
Apredica	APR_Hepat_1hr	APR_Hepat_MitoFxnI_1hr_dn	cell morphology
Apredica	APR_Hepat_24hr	APR_Hepat_MitoFxnI_24hr_dn	cell morphology
Apredica	APR_Hepat_48hr	APR_Hepat_MitoFxnI_48hr_dn	cell morphology
Apredica	APR_Hepat_24hr	APR_Hepat_NuclearSize_24hr_dn	cell morphology
Apredica	APR_Hepat_48hr	APR_Hepat_NuclearSize_48hr_dn	cell morphology
Apredica	APR_Hepat_24hr	APR_Hepat_Steatosis_24hr_up	cell morphology
Apredica	APR_Hepat_48hr	APR_Hepat_Steatosis_48hr_up	cell morphology
Apredica	APR_HepG2_1hr	APR_HepG2_CellCycleArrest_1h_dn	cell cycle
Apredica	APR_HepG2_24hr	APR_HepG2_CellCycleArrest_24h_dn	cell cycle
Apredica	APR_HepG2_72hr	APR_HepG2_CellCycleArrest_72h_dn	cell cycle
Apredica	APR_HepG2_1hr	APR_HepG2_CellLoss_1h_dn	cell cycle
Apredica	APR_HepG2_24hr	APR_HepG2_CellLoss_24h_dn	cell cycle
Apredica	APR_HepG2_72hr	APR_HepG2_CellLoss_72h_dn	cell cycle
Apredica	APR_HepG2_24hr	APR_HepG2_MicrotubuleCSK_24h_up	cell morphology
Apredica	APR_HepG2_72hr	APR_HepG2_MicrotubuleCSK_72h_dn	cell morphology
Apredica	APR_HepG2_72hr	APR_HepG2_MicrotubuleCSK_72h_up	cell morphology
Apredica	APR_HepG2_1hr	APR_HepG2_MitoMass_1h_dn	cell morphology
Apredica	APR_HepG2_24hr	APR_HepG2_MitoMass_24h_dn	cell morphology
Apredica	APR_HepG2_24hr	APR_HepG2_MitoMass_24h_up	cell morphology
Apredica	APR_HepG2_72hr	APR_HepG2_MitoMass_72h_up	cell morphology
Apredica	APR_HepG2_24hr	APR_HepG2_MitoMembPot_24h_dn	cell morphology
Apredica	APR_HepG2_72hr	APR_HepG2_MitoMembPot_72h_dn	cell morphology
Apredica	APR_HepG2_24hr	APR_HepG2_MitoticArrest_24h_up	cell cycle
Apredica	APR_HepG2_72hr	APR_HepG2_MitoticArrest_72h_up	cell cycle
Apredica	APR_HepG2_1hr	APR_HepG2_NuclearSize_1h_dn	cell morphology
Apredica	APR_HepG2_24hr	APR_HepG2_NuclearSize_24h_dn	cell morphology
Apredica	APR_HepG2_72hr	APR_HepG2_NuclearSize_72h_dn	cell morphology
Apredica	APR_HepG2_1hr	APR_HepG2_OxidativeStress_1h_up	cell cycle
Apredica	APR_HepG2_24hr	APR_HepG2_OxidativeStress_24h_up	cell cycle
Apredica	APR_HepG2_72hr	APR_HepG2_OxidativeStress_72h_up	cell cycle
Apredica	APR_HepG2_24hr	APR_HepG2_p53Act_24h_up	dna binding
Apredica	APR_HepG2_72hr	APR_HepG2_p53Act_72h_up	dna binding
Apredica	APR_HepG2_72hr	APR_HepG2_StressKinase_72h_up	cell cycle
Attagene	ATG_CIS	ATG_Ahr_CIS_up	dna binding
Attagene	ATG_CIS	ATG_AP_1_CIS_up	dna binding
Attagene	ATG_CIS	ATG_BRE_CIS_up	dna binding
Attagene	ATG_CIS	ATG_C_EBP_CIS_up	dna binding
Attagene	ATG_CIS	ATG_CRE_CIS_up	dna binding
Attagene	ATG_CIS	ATG_DR4_LXR_CIS_up	nuclear receptor
Attagene	ATG_CIS	ATG_DR5_CIS_up	nuclear receptor
Attagene	ATG_CIS	ATG_EGR_CIS_up	dna binding
Attagene	ATG_TRANS	ATG_ERa_TRANS_up	nuclear receptor
Attagene	ATG_CIS	ATG_ERE_CIS_up	nuclear receptor
Attagene	ATG_TRANS	ATG_FXR_TRANS_up	nuclear receptor
Attagene	ATG_CIS	ATG_GLI_CIS_up	dna binding
Attagene	ATG_CIS	ATG_HIF1a_CIS_up	dna binding
Attagene	ATG_CIS	ATG_HSE_CIS_up	dna binding
Attagene	ATG_CIS	ATG_IR1_CIS_up	nuclear receptor
Attagene	ATG_CIS	ATG_MRE_CIS_up	dna binding
Attagene	ATG_CIS	ATG_Myc_CIS_up	dna binding
Attagene	ATG_CIS	ATG_NFI_CIS_up	dna binding
Attagene	ATG_CIS	ATG_NRF1_CIS_up	dna binding
Attagene	ATG_CIS	ATG_NRF2_ARE_CIS_up	dna binding
Attagene	ATG_TRANS	ATG_NURR1_TRANS_up	nuclear receptor
Attagene	ATG_CIS	ATG_Oct_MLP_CIS_up	dna binding
Attagene	ATG_CIS	ATG_Pax6_CIS_up	dna binding
Attagene	ATG_CIS	ATG_PBREM_CIS_up	nuclear receptor
Attagene	ATG_TRANS	ATG_PPARa_TRANS_up	nuclear receptor
Attagene	ATG_TRANS	ATG_PPARd_TRANS_up	nuclear receptor
Attagene	ATG_TRANS	ATG_PPARg_TRANS_up	nuclear receptor
Attagene	ATG_CIS	ATG_PPRE_CIS_up	nuclear receptor
Attagene	ATG_TRANS	ATG_PXR_TRANS_up	nuclear receptor
Attagene	ATG_CIS	ATG_PXRE_CIS_up	nuclear receptor
Attagene	ATG_TRANS	ATG_RARg_TRANS_up	nuclear receptor
Attagene	ATG_TRANS	ATG_RXRa_TRANS_up	nuclear receptor
Attagene	ATG_TRANS	ATG_RXRb_TRANS_up	nuclear receptor
Attagene	ATG_CIS	ATG_Sp1_CIS_up	dna binding
Attagene	ATG_CIS	ATG_SREBP_CIS_up	dna binding
Attagene	ATG_CIS	ATG_VDRE_CIS_up	nuclear receptor
Attagene	ATG_CIS	ATG_Xbp1_CIS_up	dna binding
Ceetox/OpAns	CEETOX_H295R	CEETOX_H295R_11DCORT_dn	steroid hormone
Ceetox/OpAns	CEETOX_H295R	CEETOX_H295R_ANDR_dn	steroid hormone
Ceetox/OpAns	CEETOX_H295R	CEETOX_H295R_CORTIC_up	steroid hormone
Ceetox/OpAns	CEETOX_H295R	CEETOX_H295R_DOC_dn	steroid hormone
Ceetox/OpAns	CEETOX_H295R	CEETOX_H295R_ESTRADIOL_up	steroid hormone
Ceetox/OpAns	CEETOX_H295R	CEETOX_H295R_ESTRONE_up	steroid hormone
Ceetox/OpAns	CEETOX_H295R	CEETOX_H295R_OHPREG_dn	steroid hormone
Ceetox/OpAns	CEETOX_H295R	CEETOX_H295R_OHPROG_dn	steroid hormone
Ceetox/OpAns	CEETOX_H295R	CEETOX_H295R_OHPROG_up	steroid hormone
Ceetox/OpAns	CEETOX_H295R	CEETOX_H295R_PROG_dn	steroid hormone
Ceetox/OpAns	CEETOX_H295R	CEETOX_H295R_PROG_up	steroid hormone
Ceetox/OpAns	CEETOX_H295R	CEETOX_H295R_TESTO_dn	steroid hormone
CellzDirect	CLD_24hr	CLD_CYP1A1_24hr	cyp
CellzDirect	CLD_48hr	CLD_CYP1A1_48hr	cyp
CellzDirect	CLD_6hr	CLD_CYP1A1_6hr	cyp
CellzDirect	CLD_24hr	CLD_CYP1A2_24hr	cyp
CellzDirect	CLD_48hr	CLD_CYP1A2_48hr	cyp
CellzDirect	CLD_6hr	CLD_CYP1A2_6hr	cyp
CellzDirect	CLD_24hr	CLD_CYP2B6_24hr	cyp
CellzDirect	CLD_48hr	CLD_CYP2B6_48hr	cyp
CellzDirect	CLD_6hr	CLD_CYP2B6_6hr	cyp
CellzDirect	CLD_24hr	CLD_CYP3A4_24hr	cyp
CellzDirect	CLD_48hr	CLD_CYP3A4_48hr	cyp
CellzDirect	CLD_6hr	CLD_CYP3A4_6hr	cyp
CellzDirect	CLD_24hr	CLD_UGT1A1_24hr	transferase
NCCT's Lab	NCCT_HEK293T_CellTiterGLO	NCCT_HEK293T_CellTiterGLO	cell cycle
NCCT's Lab	NCCT_QuantiLum_inhib_2	NCCT_QuantiLum_inhib_2_dn	oxidoreductase
NCCT's Lab	NCCT_QuantiLum_inhib	NCCT_QuantiLum_inhib_dn	oxidoreductase
NCCT's Lab	NHEERL_TPO_AUR	NCCT_TPO_AUR_dn	oxidoreductase
NHEERL Padilla Lab	NHEERL_ZF_144hpf	NHEERL_ZF_144hpf_TERATOSCORE_up	malformation
NHEERL Stoker & Laws Lab	NIS_Inhibition	NIS_HEK293T_CTG_Cytotoxicity	cell cycle
NHEERL Stoker & Laws Lab	NIS_Inhibition	NIS_RAIU_inhibition	transporter
Novascreen	NVS_ADME_hCYP19A1	NVS_ADME_hCYP19A1	cyp
Novascreen	NVS_ADME_hCYP1A1	NVS_ADME_hCYP1A1	cyp
Novascreen	NVS_ADME_hCYP1A2	NVS_ADME_hCYP1A2	cyp
Novascreen	NVS_ADME_hCYP2B6	NVS_ADME_hCYP2B6	cyp
Novascreen	NVS_ADME_hCYP2C18	NVS_ADME_hCYP2C18	cyp
Novascreen	NVS_ADME_hCYP2C19	NVS_ADME_hCYP2C19	cyp
Novascreen	NVS_ADME_hCYP2C8	NVS_ADME_hCYP2C8	cyp
Novascreen	NVS_ADME_hCYP2C9	NVS_ADME_hCYP2C9	cyp
Novascreen	NVS_ADME_hCYP2J2	NVS_ADME_hCYP2J2	cyp
Novascreen	NVS_ADME_hCYP3A4	NVS_ADME_hCYP3A4	cyp
Novascreen	NVS_ADME_hCYP4F12	NVS_ADME_hCYP4F12	cyp
Novascreen	NVS_ADME_rCYP2A1	NVS_ADME_rCYP2A1	cyp
Novascreen	NVS_ADME_rCYP2A2	NVS_ADME_rCYP2A2	cyp
Novascreen	NVS_ADME_rCYP2B1	NVS_ADME_rCYP2B1	cyp
Novascreen	NVS_ADME_rCYP2C11	NVS_ADME_rCYP2C11	cyp
Novascreen	NVS_ADME_rCYP2C12	NVS_ADME_rCYP2C12	cyp
Novascreen	NVS_ADME_rCYP2C13	NVS_ADME_rCYP2C13	cyp
Novascreen	NVS_ADME_rCYP2D1	NVS_ADME_rCYP2D1	cyp
Novascreen	NVS_ADME_rCYP2D2	NVS_ADME_rCYP2D2	cyp
Novascreen	NVS_ADME_rCYP3A1	NVS_ADME_rCYP3A1	cyp
Novascreen	NVS_ADME_rCYP3A2	NVS_ADME_rCYP3A2	cyp
Novascreen	NVS_ENZ_hBACE	NVS_ENZ_hBACE	protease
Novascreen	NVS_ENZ_hCASP5	NVS_ENZ_hCASP5	protease
Novascreen	NVS_ENZ_hCK1D	NVS_ENZ_hCK1D	kinase
Novascreen	NVS_ENZ_hDUSP3	NVS_ENZ_hDUSP3	phosphatase
Novascreen	NVS_ENZ_hES	NVS_ENZ_hES	esterase
Novascreen	NVS_ENZ_hMMP1	NVS_ENZ_hMMP1	protease
Novascreen	NVS_ENZ_hMMP2	NVS_ENZ_hMMP2	protease
Novascreen	NVS_ENZ_hMMP3	NVS_ENZ_hMMP3	protease
Novascreen	NVS_ENZ_hMMP7	NVS_ENZ_hMMP7	protease
Novascreen	NVS_ENZ_hMMP9	NVS_ENZ_hMMP9	protease
Novascreen	NVS_ENZ_hPDE4A1	NVS_ENZ_hPDE4A1	esterase
Novascreen	NVS_ENZ_hPDE5	NVS_ENZ_hPDE5	esterase
Novascreen	NVS_ENZ_hPI3Ka	NVS_ENZ_hPI3Ka	kinase
Novascreen	NVS_ENZ_hTrkA	NVS_ENZ_hTrkA	kinase
Novascreen	NVS_ENZ_oCOX1	NVS_ENZ_oCOX1	oxidoreductase
Novascreen	NVS_ENZ_oCOX2	NVS_ENZ_oCOX2	oxidoreductase
Novascreen	NVS_ENZ_rCNOS	NVS_ENZ_rCNOS	oxidoreductase
Novascreen	NVS_ENZ_rMAOAC	NVS_ENZ_rMAOAC	oxidoreductase
Novascreen	NVS_ENZ_rMAOAP	NVS_ENZ_rMAOAP	oxidoreductase
Novascreen	NVS_ENZ_rMAOBC	NVS_ENZ_rMAOBC	oxidoreductase
Novascreen	NVS_GPCR_bAdoR_NonSelective	NVS_GPCR_bAdoR_NonSelective	gpcr
Novascreen	NVS_GPCR_g5HT4	NVS_GPCR_g5HT4	gpcr
Novascreen	NVS_GPCR_gLTB4	NVS_GPCR_gLTB4	gpcr
Novascreen	NVS_GPCR_gOpiateK	NVS_GPCR_gOpiateK	gpcr
Novascreen	NVS_GPCR_h5HT5A	NVS_GPCR_h5HT5A	gpcr
Novascreen	NVS_GPCR_h5HT6	NVS_GPCR_h5HT6	gpcr
Novascreen	NVS_GPCR_h5HT7	NVS_GPCR_h5HT7	gpcr
Novascreen	NVS_GPCR_hAdoRA1	NVS_GPCR_hAdoRA1	gpcr
Novascreen	NVS_GPCR_hAdoRA2a	NVS_GPCR_hAdoRA2a	gpcr
Novascreen	NVS_GPCR_hAdra2A	NVS_GPCR_hAdra2A	gpcr
Novascreen	NVS_GPCR_hAdra2C	NVS_GPCR_hAdra2C	gpcr
Novascreen	NVS_GPCR_hDRD1	NVS_GPCR_hDRD1	gpcr
Novascreen	NVS_GPCR_hH1	NVS_GPCR_hH1	gpcr
Novascreen	NVS_GPCR_hNK2	NVS_GPCR_hNK2	gpcr
Novascreen	NVS_GPCR_hOpiate_D1	NVS_GPCR_hOpiate_D1	gpcr
Novascreen	NVS_GPCR_hOpiate_mu	NVS_GPCR_hOpiate_mu	gpcr
Novascreen	NVS_GPCR_hTXA2	NVS_GPCR_hTXA2	gpcr
Novascreen	NVS_GPCR_hV1A	NVS_GPCR_hV1A	gpcr
Novascreen	NVS_GPCR_mCCKAPeripheral	NVS_GPCR_mCCKAPeripheral	gpcr
Novascreen	NVS_GPCR_mCKKBCentral	NVS_GPCR_mCKKBCentral	gpcr
Novascreen	NVS_GPCR_p5HT2C	NVS_GPCR_p5HT2C	gpcr
Novascreen	NVS_GPCR_rabPAF	NVS_GPCR_rabPAF	gpcr
Novascreen	NVS_GPCR_rOpiate_NonSelective	NVS_GPCR_rOpiate_NonSelective	gpcr
Novascreen	NVS_GPCR_rOpiate_NonSelectiveNa	NVS_GPCR_rOpiate_NonSelectiveNa	gpcr
Novascreen	NVS_GPCR_rOXT	NVS_GPCR_rOXT	gpcr
Novascreen	NVS_GPCR_rSST	NVS_GPCR_rSST	gpcr
Novascreen	NVS_GPCR_rV1	NVS_GPCR_rV1	gpcr
Novascreen	NVS_IC_rCaDHPRCh_L	NVS_IC_rCaDHPRCh_L	ion channel
Novascreen	NVS_IC_rNaCh_site2	NVS_IC_rNaCh_site2	ion channel
Novascreen	NVS_LGIC_bGABAR_Agonist	NVS_LGIC_bGABAR_Agonist	ion channel
Novascreen	NVS_LGIC_rGABAR_NonSelective	NVS_LGIC_rGABAR_NonSelective	ion channel
Novascreen	NVS_LGIC_rGluNMDA_Agonist	NVS_LGIC_rGluNMDA_Agonist	ion channel
Novascreen	NVS_MP_hPBR	NVS_MP_hPBR	transporter
Novascreen	NVS_MP_rPBR	NVS_MP_rPBR	transporter
Novascreen	NVS_NR_bER	NVS_NR_bER	nuclear receptor
Novascreen	NVS_NR_bPR	NVS_NR_bPR	nuclear receptor
Novascreen	NVS_NR_cAR	NVS_NR_cAR	nuclear receptor
Novascreen	NVS_NR_hAR	NVS_NR_hAR	nuclear receptor
Novascreen	NVS_NR_hCAR_Antagonist	NVS_NR_hCAR_Antagonist	nuclear receptor
Novascreen	NVS_NR_hER	NVS_NR_hER	nuclear receptor
Novascreen	NVS_NR_hFXR_Agonist	NVS_NR_hFXR_Agonist	nuclear receptor
Novascreen	NVS_NR_hGR	NVS_NR_hGR	nuclear receptor
Novascreen	NVS_NR_hPPARa	NVS_NR_hPPARa	nuclear receptor
Novascreen	NVS_NR_hPPARg	NVS_NR_hPPARg	nuclear receptor
Novascreen	NVS_NR_hPR	NVS_NR_hPR	nuclear receptor
Novascreen	NVS_NR_hPXR	NVS_NR_hPXR	nuclear receptor
Novascreen	NVS_NR_rAR	NVS_NR_rAR	nuclear receptor
Novascreen	NVS_TR_gDAT	NVS_TR_gDAT	transporter
Novascreen	NVS_TR_hDAT	NVS_TR_hDAT	transporter
Novascreen	NVS_TR_hNET	NVS_TR_hNET	transporter
Novascreen	NVS_TR_rNET	NVS_TR_rNET	transporter
Novascreen	NVS_TR_rVMAT2	NVS_TR_rVMAT2	transporter
Odyssey Thera	OT_AR_ARSRC1_0480	OT_AR_ARSRC1_0480	nuclear receptor
Odyssey Thera	OT_AR_ARSRC1_0960	OT_AR_ARSRC1_0960	nuclear receptor
Odyssey Thera	OT_ER_ERaERa_0480	OT_ER_ERaERa_0480	nuclear receptor
Odyssey Thera	OT_ER_ERaERa_1440	OT_ER_ERaERa_1440	nuclear receptor
Odyssey Thera	OT_ER_ERaERb_0480	OT_ER_ERaERb_0480	nuclear receptor
Odyssey Thera	OT_ER_ERaERb_1440	OT_ER_ERaERb_1440	nuclear receptor
Odyssey Thera	OT_ER_ERbERb_0480	OT_ER_ERbERb_0480	nuclear receptor
Odyssey Thera	OT_ER_ERbERb_1440	OT_ER_ERbERb_1440	nuclear receptor
Odyssey Thera	OT_ERa_GFPERaERE_0120	OT_ERa_EREGFP_0120	nuclear receptor
Odyssey Thera	OT_ERa_GFPERaERE_0480	OT_ERa_EREGFP_0480	nuclear receptor
Odyssey Thera	OT_FXR_FXRSRC1_0480	OT_FXR_FXRSRC1_0480	nuclear receptor
Odyssey Thera	OT_FXR_FXRSRC1_1440	OT_FXR_FXRSRC1_1440	nuclear receptor
Odyssey Thera	OT_NURR1_NURR1RXRa_0480	OT_NURR1_NURR1RXRa_0480	nuclear receptor
Odyssey Thera	OT_NURR1_NURR1RXRa_1440	OT_NURR1_NURR1RXRa_1440	nuclear receptor
Tanguay Lab	Tanguay_ZF_120hpf	Tanguay_ZF_120hpf_AXIS_up	malformation
Tanguay Lab	Tanguay_ZF_120hpf	Tanguay_ZF_120hpf_CFIN_up	malformation
Tanguay Lab	Tanguay_ZF_120hpf	Tanguay_ZF_120hpf_JAW_up	malformation
Tanguay Lab	Tanguay_ZF_120hpf	Tanguay_ZF_120hpf_MORT_up	malformation
Tanguay Lab	Tanguay_ZF_120hpf	Tanguay_ZF_120hpf_OTIC_up	malformation
Tanguay Lab	Tanguay_ZF_120hpf	Tanguay_ZF_120hpf_PE_up	malformation
Tanguay Lab	Tanguay_ZF_120hpf	Tanguay_ZF_120hpf_PIG_up	malformation
Tanguay Lab	Tanguay_ZF_120hpf	Tanguay_ZF_120hpf_SNOU_up	malformation
Tanguay Lab	Tanguay_ZF_120hpf	Tanguay_ZF_120hpf_SOMI_up	malformation
Tanguay Lab	Tanguay_ZF_120hpf	Tanguay_ZF_120hpf_SWIM_up	malformation
Tanguay Lab	Tanguay_ZF_120hpf	Tanguay_ZF_120hpf_TR_up	malformation
Tanguay Lab	Tanguay_ZF_120hpf	Tanguay_ZF_120hpf_TRUN_up	malformation
Tanguay Lab	Tanguay_ZF_120hpf	Tanguay_ZF_120hpf_YSE_up	malformation
Tox21/NCGC	TOX21_AhR_LUC_Agonist	TOX21_AhR_LUC_Agonist	DNA binding
Tox21/NCGC	TOX21_AhR_LUC_Agonist	TOX21_AhR_LUC_Agonist_viability	cell cycle
Tox21/NCGC	TOX21_AP1_BLA_Agonist	TOX21_AP1_BLA_Agonist_ratio	DNA binding
Tox21/NCGC	TOX21_AP1_BLA_Agonist	TOX21_AP1_BLA_Agonist_viability	cell cycle
Tox21/NCGC	TOX21_AR_BLA_Agonist	TOX21_AR_BLA_Agonist_ratio	nuclear receptor
Tox21/NCGC	TOX21_AR_BLA_Antagonist	TOX21_AR_BLA_Antagonist_ratio	nuclear receptor
Tox21/NCGC	TOX21_AR_BLA_Antagonist	TOX21_AR_BLA_Antagonist_viability	cell cycle
Tox21/NCGC	TOX21_ARE_BLA_Agonist	TOX21_ARE_BLA_agonist_ratio	DNA binding
Tox21/NCGC	TOX21_ARE_BLA_Agonist	TOX21_ARE_BLA_agonist_viability	cell cycle
Tox21/NCGC	TOX21_Aromatase_Inhibition	TOX21_Aromatase_Inhibition	cyp
Tox21/NCGC	TOX21_Aromatase_Inhibition	TOX21_Aromatase_Inhibition_viability	cell cycle
Tox21/NCGC	TOX21_CAR_Agonist	TOX21_CAR_Agonist	nuclear receptor
Tox21/NCGC	TOX21_CAR_Agonist	TOX21_CAR_Agonist_viabillity	cell cycle
Tox21/NCGC	TOX21_CAR_Antagonist	TOX21_CAR_Antagonist	nuclear receptor
Tox21/NCGC	TOX21_CAR_Antagonist	TOX21_CAR_Antagonist_viability	cell cycle
Tox21/NCGC	TOX21_DT40	TOX21_DT40_100	cell cycle
Tox21/NCGC	TOX21_DT40	TOX21_DT40_657	cell cycle
Tox21/NCGC	TOX21_ELG1_LUC_Agonist	TOX21_ELG1_LUC_Agonist	hydrolase
Tox21/NCGC	TOX21_ERa_BLA_Agonist	TOX21_ERa_BLA_Agonist_ratio	nuclear receptor
Tox21/NCGC	TOX21_ERa_BLA_Antagonist	TOX21_ERa_BLA_Antagonist_ratio	nuclear receptor
Tox21/NCGC	TOX21_ERa_BLA_Antagonist	TOX21_ERa_BLA_Antagonist_viability	cell cycle
Tox21/NCGC	TOX21_ERb_BLA_Agonist	TOX21_ERb_BLA_Agonist_ratio	nuclear receptor
Tox21/NCGC	TOX21_ERb_BLA_Agonist	TOX21_ERb_BLA_Agonist_viability	cell cycle
Tox21/NCGC	TOX21_ERb_BLA_Antagonist	TOX21_ERb_BLA_Antagonist_ratio	nuclear receptor
Tox21/NCGC	TOX21_ERb_BLA_Antagonist	TOX21_ERb_BLA_Antagonist_viability	cell cycle
Tox21/NCGC	TOX21_ERR	TOX21_ERR_Agonist	nuclear receptor
Tox21/NCGC	TOX21_ERR	TOX21_ERR_Antagonist	nuclear receptor
Tox21/NCGC	TOX21_ERR	TOX21_ERR_viability	cell cycle
Tox21/NCGC	TOX21_ESRE_BLA	TOX21_ESRE_BLA_ratio	DNA binding
Tox21/NCGC	TOX21_ESRE_BLA	TOX21_ESRE_BLA_viability	cell cycle
Tox21/NCGC	TOX21_FXR_BLA_Agonist	TOX21_FXR_BLA_agonist_ratio	nuclear receptor
Tox21/NCGC	TOX21_FXR_BLA_Antagonist	TOX21_FXR_BLA_antagonist_ratio	nuclear receptor
Tox21/NCGC	TOX21_GR_BLA_Agonist	TOX21_GR_BLA_Agonist_ratio	nuclear receptor
Tox21/NCGC	TOX21_GR_BLA_Antagonist	TOX21_GR_BLA_Antagonist_ratio	nuclear receptor
Tox21/NCGC	TOX21_GR_BLA_Antagonist	TOX21_GR_BLA_Antagonist_viability	cell cycle
Tox21/NCGC	TOX21_H2AX_HTRF_CHO_Agonist	TOX21_H2AX_HTRF_CHO_Agonist_ratio	histones
Tox21/NCGC	TOX21_H2AX_HTRF_CHO_Agonist	TOX21_H2AX_HTRF_CHO_viability	cell cycle
Tox21/NCGC	TOX21_HDAC_Inhibition	TOX21_HDAC_Inhibition	hydrolase
Tox21/NCGC	TOX21_HDAC_Inhibition	TOX21_HDAC_Inhibition_viability	cell cycle
Tox21/NCGC	TOX21_HRE_BLA_Agonist	TOX21_HRE_BLA_Agonist_ratio	DNA binding
Tox21/NCGC	TOX21_HRE_BLA_Agonist	TOX21_HRE_BLA_Agonist_viability	cell cycle
Tox21/NCGC	TOX21_HSE_BLA_Agonist	TOX21_HSE_BLA_agonist_ratio	DNA binding
Tox21/NCGC	TOX21_HSE_BLA_Agonist	TOX21_HSE_BLA_agonist_viability	cell cycle
Tox21/NCGC	TOX21_MMP	TOX21_MMP_ratio_down	cell morphology
Tox21/NCGC	TOX21_MMP	TOX21_MMP_viability	cell cycle
Tox21/NCGC	TOX21_NFkB_BLA_Agonist	TOX21_NFkB_BLA_agonist_ratio	DNA binding
Tox21/NCGC	TOX21_NFkB_BLA_Agonist	TOX21_NFkB_BLA_agonist_viability	cell cycle
Tox21/NCGC	TOX21_p53_BLA_p1	TOX21_p53_BLA_p1_ratio	DNA binding
Tox21/NCGC	TOX21_p53_BLA_p1	TOX21_p53_BLA_p1_viability	cell cycle
Tox21/NCGC	TOX21_p53_BLA_p2	TOX21_p53_BLA_p2_ratio	DNA binding
Tox21/NCGC	TOX21_p53_BLA_p3	TOX21_p53_BLA_p3_viability	cell cycle
Tox21/NCGC	TOX21_p53_BLA_p4	TOX21_p53_BLA_p4_ratio	DNA binding
Tox21/NCGC	TOX21_p53_BLA_p4	TOX21_p53_BLA_p4_viability	cell cycle
Tox21/NCGC	TOX21_p53_BLA_p5	TOX21_p53_BLA_p5_ratio	DNA binding
Tox21/NCGC	TOX21_p53_BLA_p5	TOX21_p53_BLA_p5_viability	cell cycle
Tox21/NCGC	TOX21_PGC_ERR	TOX21_PGC_ERR_Agonist	nuclear receptor
Tox21/NCGC	TOX21_PGC_ERR	TOX21_PGC_ERR_Antagonist	nuclear receptor
Tox21/NCGC	TOX21_PGC_ERR	TOX21_PGC_ERR_viability	cell cycle
Tox21/NCGC	TOX21_PPARd_BLA_Agonist	TOX21_PPARd_BLA_agonist_ratio	nuclear receptor
Tox21/NCGC	TOX21_PPARd_BLA_Agonist	TOX21_PPARd_BLA_Agonist_viability	cell cycle
Tox21/NCGC	TOX21_PPARd_BLA_Antagonist	TOX21_PPARd_BLA_antagonist_ratio	nuclear receptor
Tox21/NCGC	TOX21_PPARd_BLA_Antagonist	TOX21_PPARd_BLA_antagonist_viability	cell cycle
Tox21/NCGC	TOX21_PPARg_BLA_Agonist	TOX21_PPARg_BLA_Agonist_ratio	nuclear receptor
Tox21/NCGC	TOX21_PPARg_BLA_Antagonist	TOX21_PPARg_BLA_antagonist_ratio	nuclear receptor
Tox21/NCGC	TOX21_PPARg_BLA_Antagonist	TOX21_PPARg_BLA_antagonist_viability	cell cycle
Tox21/NCGC	TOX21_RAR_LUC_Agonist	TOX21_RAR_LUC_Agonist	nuclear receptor
Tox21/NCGC	TOX21_RAR_LUC_Agonist	TOX21_RAR_LUC_Agonist_viability	cell cycle
Tox21/NCGC	TOX21_RAR_LUC_Antagonist	TOX21_RAR_LUC_Antagonist	nuclear receptor
Tox21/NCGC	TOX21_RAR_LUC_Antagonist	TOX21_RAR_LUC_Antagonist_viability	cell cycle
Tox21/NCGC	TOX21_RORg_LUC_CHO_Antagonist	TOX21_RORg_LUC_CHO_Antagonist	nuclear receptor
Tox21/NCGC	TOX21_RORg_LUC_CHO_Antagonist	TOX21_RORg_LUC_CHO_Antagonist_viability	cell cycle
Tox21/NCGC	TOX21_RT_HEK293	TOX21_RT_HEK293_FLO_08hr_viability	cell cycle
Tox21/NCGC	TOX21_RT_HEK293	TOX21_RT_HEK293_FLO_16hr_viability	cell cycle
Tox21/NCGC	TOX21_RT_HEK293	TOX21_RT_HEK293_FLO_24hr_viability	cell cycle
Tox21/NCGC	TOX21_RT_HEK293	TOX21_RT_HEK293_FLO_32hr_viability	cell cycle
Tox21/NCGC	TOX21_RT_HEK293	TOX21_RT_HEK293_FLO_40hr_viability	cell cycle
Tox21/NCGC	TOX21_RT_HEK293	TOX21_RT_HEK293_GLO_08hr_viability	cell cycle
Tox21/NCGC	TOX21_RT_HEK293	TOX21_RT_HEK293_GLO_16hr_viability	cell cycle
Tox21/NCGC	TOX21_RT_HEK293	TOX21_RT_HEK293_GLO_24hr_viability	cell cycle
Tox21/NCGC	TOX21_RT_HEK293	TOX21_RT_HEK293_GLO_32hr_viability	cell cycle
Tox21/NCGC	TOX21_RT_HEK293	TOX21_RT_HEK293_GLO_40hr_viability	cell cycle
Tox21/NCGC	TOX21_RT_HEPG2	TOX21_RT_HEPG2_FLO_08hr_viability	cell cycle
Tox21/NCGC	TOX21_RT_HEPG2	TOX21_RT_HEPG2_FLO_16hr_ctrl_viability	cell cycle
Tox21/NCGC	TOX21_RT_HEPG2	TOX21_RT_HEPG2_FLO_24hr_viability	cell cycle
Tox21/NCGC	TOX21_RT_HEPG2	TOX21_RT_HEPG2_FLO_32hr_ctrl_viability	cell cycle
Tox21/NCGC	TOX21_RT_HEPG2	TOX21_RT_HEPG2_FLO_40hr_ctrl_viability	cell cycle
Tox21/NCGC	TOX21_RT_HEPG2	TOX21_RT_HEPG2_GLO_08hr_ctrl_viability	cell cycle
Tox21/NCGC	TOX21_RT_HEPG2	TOX21_RT_HEPG2_GLO_16hr_ctrl_viability	cell cycle
Tox21/NCGC	TOX21_RT_HEPG2	TOX21_RT_HEPG2_GLO_24hr_ctrl_viability	cell cycle
Tox21/NCGC	TOX21_RT_HEPG2	TOX21_RT_HEPG2_GLO_32hr_ctrl_viability	cell cycle
Tox21/NCGC	TOX21_RT_HEPG2	TOX21_RT_HEPG2_GLO_40hr_viability	cell cycle
Tox21/NCGC	TOX21_RXR_BLA_Agonist	TOX21_RXR_BLA_Agonist_ratio	DNA binding
Tox21/NCGC	TOX21_RXR_BLA_Agonist	TOX21_RXR_BLA_Agonist_viability	cell cycle
Tox21/NCGC	TOX21_SSH_3T3_GLI3_Agonist	TOX21_SSH_3T3_GLI3_Agonist_viability	cell cycle
Tox21/NCGC	TOX21_SSH_3T3_GLI3_Antagonist	TOX21_SSH_3T3_GLI3_Antagonist	DNA binding
Tox21/NCGC	TOX21_SSH_3T3_GLI3_Antagonist	TOX21_SSH_3T3_GLI3_Antagonist_viability	cell cycle
Tox21/NCGC	TOX21_TR_LUC_GH3_Antagonist	TOX21_TR_LUC_GH3_Antagonist	nuclear receptor
Tox21/NCGC	TOX21_TR_LUC_GH3_Antagonist	TOX21_TR_LUC_GH3_Antagonist_viability	cell cycle
Tox21/NCGC	TOX21_TSHR_Agonist	TOX21_TSHR_Agonist_ratio	gpcr
Tox21/NCGC	TOX21_TSHR_Antagonist	TOX21_TSHR_Antagonist_ratio	gpcr
Tox21/NCGC	TOX21_VDR_BLA_Agonist	TOX21_VDR_BLA_agonist_ratio	nuclear receptor
Tox21/NCGC	TOX21_VDR_BLA_Agonist	TOX21_VDR_BLA_Agonist_viability	cell cycle
Tox21/NCGC	TOX21_VDR_BLA_Antagonist	TOX21_VDR_BLA_antagonist_ratio	nuclear receptor
Tox21/NCGC	TOX21_VDR_BLA_Antagonist	TOX21_VDR_BLA_antagonist_viability	cell cycle

## Sheet: 9
SI Table S9. ToxEval input file with estimated porewater concentrations of organic chemicals measured in sediment samples from Great Lakes tributaries, 2017. [CAS, Chemical Abstracts Service; USGS, United States Geological Survey; µg/L, micrograms per liter; NA, not available; concentrations that were less than the detection level are represented by zeros.]
CAS registry number	Chemical name	USGS site number	Sample date/time	Concentration (µg/L)
2315-67-5	4-tert-Octylphenol monoethoxylate	413701087030001	2017-06-14 09:42:00	0
2315-67-5	4-tert-Octylphenol monoethoxylate	413538087022402	2017-06-14 11:07:00	0
2315-67-5	4-tert-Octylphenol monoethoxylate	4092750	2017-06-13 12:10:00	0
2315-67-5	4-tert-Octylphenol monoethoxylate	4095090	2017-06-13 15:34:00	0
2315-67-5	4-tert-Octylphenol monoethoxylate	4162510	2017-06-28 19:00:00	0
2315-67-5	4-tert-Octylphenol monoethoxylate	4119162	2017-06-26 18:45:00	0
2315-67-5	4-tert-Octylphenol monoethoxylate	4161820	2017-06-28 18:00:00	0
2315-67-5	4-tert-Octylphenol monoethoxylate	4165500	2017-06-28 20:00:00	0
2315-67-5	4-tert-Octylphenol monoethoxylate	4118990	2017-06-26 14:30:00	0
2315-67-5	4-tert-Octylphenol monoethoxylate	4108660	2017-06-27 13:00:00	0
2315-67-5	4-tert-Octylphenol monoethoxylate	4167300	2017-06-27 20:50:00	0
2315-67-5	4-tert-Octylphenol monoethoxylate	4167497	2017-06-27 19:40:00	0
2315-67-5	4-tert-Octylphenol monoethoxylate	4167665	2017-06-27 21:55:00	0
2315-67-5	4-tert-Octylphenol monoethoxylate	4164500	2017-06-29 13:00:00	0
2315-67-5	4-tert-Octylphenol monoethoxylate	4116012	2017-06-26 12:45:00	0
2315-67-5	4-tert-Octylphenol monoethoxylate	4119055	2017-06-26 15:30:00	0
2315-67-5	4-tert-Octylphenol monoethoxylate	4166000	2017-06-28 14:30:00	0
2315-67-5	4-tert-Octylphenol monoethoxylate	4166500	2017-06-28 13:00:00	0
2315-67-5	4-tert-Octylphenol monoethoxylate	4162010	2017-06-28 17:15:00	0
2315-67-5	4-tert-Octylphenol monoethoxylate	4163060	2017-06-28 15:30:00	0
2315-67-5	4-tert-Octylphenol monoethoxylate	4157000	2017-07-06 13:30:00	0
2315-67-5	4-tert-Octylphenol monoethoxylate	4101500	2017-06-27 15:00:00	0
2315-67-5	4-tert-Octylphenol monoethoxylate	4119138	2017-06-26 17:45:00	0
2315-67-5	4-tert-Octylphenol monoethoxylate	4024000	2017-07-24 07:50:00	0
2315-67-5	4-tert-Octylphenol monoethoxylate	4232050	2017-06-06 16:30:00	0
2315-67-5	4-tert-Octylphenol monoethoxylate	422644076300001	2017-06-08 13:30:00	0
2315-67-5	4-tert-Octylphenol monoethoxylate	4240253	2017-06-08 10:00:00	0
2315-67-5	4-tert-Octylphenol monoethoxylate	4231600	2017-06-06 08:45:00	0
2315-67-5	4-tert-Octylphenol monoethoxylate	423205010	2017-06-06 11:45:00	0
2315-67-5	4-tert-Octylphenol monoethoxylate	4232034	2017-06-06 14:30:00	0
2315-67-5	4-tert-Octylphenol monoethoxylate	430524076084201	2017-06-05 15:15:00	0
2315-67-5	4-tert-Octylphenol monoethoxylate	422026250	2017-06-07 07:30:00	0
2315-67-5	4-tert-Octylphenol monoethoxylate	431542077382401	2017-06-07 08:15:00	0
2315-67-5	4-tert-Octylphenol monoethoxylate	430629077274701	2017-06-06 13:15:00	0
2315-67-5	4-tert-Octylphenol monoethoxylate	4208000	2017-06-06 17:40:00	0
2315-67-5	4-tert-Octylphenol monoethoxylate	410832081262100	2017-06-07 12:30:00	0
2315-67-5	4-tert-Octylphenol monoethoxylate	4206000	2017-06-07 15:30:00	0
2315-67-5	4-tert-Octylphenol monoethoxylate	412204081511300	2017-06-06 08:30:00	0
2315-67-5	4-tert-Octylphenol monoethoxylate	4193500	2017-06-05 10:00:00	0
2315-67-5	4-tert-Octylphenol monoethoxylate	4201500	2017-06-06 10:00:00	0
2315-67-5	4-tert-Octylphenol monoethoxylate	4201555	2017-06-06 13:30:00	0
2315-67-5	4-tert-Octylphenol monoethoxylate	413308083541800	2017-06-05 13:00:00	0
2315-67-5	4-tert-Octylphenol monoethoxylate	413217083492900	2017-06-05 13:00:00	0
2315-67-5	4-tert-Octylphenol monoethoxylate	4194000	2017-06-05 16:00:00	0
2315-67-5	4-tert-Octylphenol monoethoxylate	412226081344500	2017-06-07 10:00:00	0
2315-67-5	4-tert-Octylphenol monoethoxylate	4201079	2017-06-07 17:30:00	0
2315-67-5	4-tert-Octylphenol monoethoxylate	4208501	2017-06-07 07:30:00	0
2315-67-5	4-tert-Octylphenol monoethoxylate	408507150	2017-06-08 16:50:00	0
2315-67-5	4-tert-Octylphenol monoethoxylate	4027000	2017-07-24 17:10:00	0
2315-67-5	4-tert-Octylphenol monoethoxylate	40851379	2017-06-08 15:25:00	0
2315-67-5	4-tert-Octylphenol monoethoxylate	4084468	2017-06-08 18:00:00	0
2315-67-5	4-tert-Octylphenol monoethoxylate	40871607	2017-06-05 16:30:00	0
2315-67-5	4-tert-Octylphenol monoethoxylate	4087072	2017-06-06 22:50:00	0
2315-67-5	4-tert-Octylphenol monoethoxylate	4085427	2017-06-07 22:20:00	0
2315-67-5	4-tert-Octylphenol monoethoxylate	4087040	2017-06-06 22:00:00	0
2315-67-5	4-tert-Octylphenol monoethoxylate	4087098	2017-06-06 17:40:00	0
2315-67-5	4-tert-Octylphenol monoethoxylate	4087014	2017-06-06 20:30:00	0
2315-67-5	4-tert-Octylphenol monoethoxylate	40870837	2017-06-06 23:35:00	0
2315-67-5	4-tert-Octylphenol monoethoxylate	4087141	2017-06-05 19:40:00	0
2315-67-5	4-tert-Octylphenol monoethoxylate	4087000	2017-06-06 14:20:00	0
2315-67-5	4-tert-Octylphenol monoethoxylate	4087170	2017-06-06 00:35:00	0
2315-67-5	4-tert-Octylphenol monoethoxylate	40870112	2017-06-05 23:00:00	0
2315-67-5	4-tert-Octylphenol monoethoxylate	431046087595401	2017-06-07 19:35:00	0
2315-67-5	4-tert-Octylphenol monoethoxylate	4087206	2017-06-07 12:50:00	5.34
2315-67-5	4-tert-Octylphenol monoethoxylate	4087241	2017-06-07 14:40:00	0
2315-67-5	4-tert-Octylphenol monoethoxylate	4087213	2017-06-07 18:15:00	0
2315-67-5	4-tert-Octylphenol monoethoxylate	4087220	2017-06-07 17:00:00	0
2315-67-5	4-tert-Octylphenol monoethoxylate	40870855	2017-06-06 19:25:00	0
2315-67-5	4-tert-Octylphenol monoethoxylate	408442390	2017-06-08 19:15:00	0
90-12-0	1-Methylnaphthalene	413701087030001	2017-06-14 09:42:00	1.18
90-12-0	1-Methylnaphthalene	413538087022402	2017-06-14 11:07:00	0
90-12-0	1-Methylnaphthalene	4092750	2017-06-13 12:10:00	21.26
90-12-0	1-Methylnaphthalene	4095090	2017-06-13 15:34:00	0
90-12-0	1-Methylnaphthalene	4162510	2017-06-28 19:00:00	1.23
90-12-0	1-Methylnaphthalene	4119162	2017-06-26 18:45:00	0
90-12-0	1-Methylnaphthalene	4161820	2017-06-28 18:00:00	0
90-12-0	1-Methylnaphthalene	4165500	2017-06-28 20:00:00	0.44
90-12-0	1-Methylnaphthalene	4118990	2017-06-26 14:30:00	6.4
90-12-0	1-Methylnaphthalene	4108660	2017-06-27 13:00:00	0
90-12-0	1-Methylnaphthalene	4167300	2017-06-27 20:50:00	0
90-12-0	1-Methylnaphthalene	4167497	2017-06-27 19:40:00	0.63
90-12-0	1-Methylnaphthalene	4167665	2017-06-27 21:55:00	0.53
90-12-0	1-Methylnaphthalene	4164500	2017-06-29 13:00:00	0
90-12-0	1-Methylnaphthalene	4116012	2017-06-26 12:45:00	0
90-12-0	1-Methylnaphthalene	4119055	2017-06-26 15:30:00	0
90-12-0	1-Methylnaphthalene	4166000	2017-06-28 14:30:00	0.67
90-12-0	1-Methylnaphthalene	4166500	2017-06-28 13:00:00	2.23
90-12-0	1-Methylnaphthalene	4162010	2017-06-28 17:15:00	0.45
90-12-0	1-Methylnaphthalene	4163060	2017-06-28 15:30:00	1.07
90-12-0	1-Methylnaphthalene	4157000	2017-07-06 13:30:00	0.47
90-12-0	1-Methylnaphthalene	4101500	2017-06-27 15:00:00	0.95
90-12-0	1-Methylnaphthalene	4119138	2017-06-26 17:45:00	32.46
90-12-0	1-Methylnaphthalene	4024000	2017-07-24 07:50:00	0.47
90-12-0	1-Methylnaphthalene	4232050	2017-06-06 16:30:00	0
90-12-0	1-Methylnaphthalene	422644076300001	2017-06-08 13:30:00	0.3
90-12-0	1-Methylnaphthalene	4240253	2017-06-08 10:00:00	4.06
90-12-0	1-Methylnaphthalene	4231600	2017-06-06 08:45:00	0
90-12-0	1-Methylnaphthalene	423205010	2017-06-06 11:45:00	0
90-12-0	1-Methylnaphthalene	4232034	2017-06-06 14:30:00	0
90-12-0	1-Methylnaphthalene	430524076084201	2017-06-05 15:15:00	1.55
90-12-0	1-Methylnaphthalene	422026250	2017-06-07 07:30:00	0
90-12-0	1-Methylnaphthalene	431542077382401	2017-06-07 08:15:00	0.47
90-12-0	1-Methylnaphthalene	430629077274701	2017-06-06 13:15:00	3.63
90-12-0	1-Methylnaphthalene	4208000	2017-06-06 17:40:00	1.74
90-12-0	1-Methylnaphthalene	410832081262100	2017-06-07 12:30:00	2.25
90-12-0	1-Methylnaphthalene	4206000	2017-06-07 15:30:00	0
90-12-0	1-Methylnaphthalene	412204081511300	2017-06-06 08:30:00	3.52
90-12-0	1-Methylnaphthalene	4193500	2017-06-05 10:00:00	0
90-12-0	1-Methylnaphthalene	4201500	2017-06-06 10:00:00	5.24
90-12-0	1-Methylnaphthalene	4201555	2017-06-06 13:30:00	4.33
90-12-0	1-Methylnaphthalene	413308083541800	2017-06-05 13:00:00	0
90-12-0	1-Methylnaphthalene	413217083492900	2017-06-05 13:00:00	0
90-12-0	1-Methylnaphthalene	4194000	2017-06-05 16:00:00	0
90-12-0	1-Methylnaphthalene	412226081344500	2017-06-07 10:00:00	3.24
90-12-0	1-Methylnaphthalene	4201079	2017-06-07 17:30:00	0
90-12-0	1-Methylnaphthalene	4208501	2017-06-07 07:30:00	5.36
90-12-0	1-Methylnaphthalene	408507150	2017-06-08 16:50:00	0
90-12-0	1-Methylnaphthalene	4027000	2017-07-24 17:10:00	0
90-12-0	1-Methylnaphthalene	40851379	2017-06-08 15:25:00	0.44
90-12-0	1-Methylnaphthalene	4084468	2017-06-08 18:00:00	0
90-12-0	1-Methylnaphthalene	40871607	2017-06-05 16:30:00	6.02
90-12-0	1-Methylnaphthalene	4087072	2017-06-06 22:50:00	0.39
90-12-0	1-Methylnaphthalene	4085427	2017-06-07 22:20:00	0
90-12-0	1-Methylnaphthalene	4087040	2017-06-06 22:00:00	0.19
90-12-0	1-Methylnaphthalene	4087098	2017-06-06 17:40:00	0.66
90-12-0	1-Methylnaphthalene	4087014	2017-06-06 20:30:00	0
90-12-0	1-Methylnaphthalene	40870837	2017-06-06 23:35:00	0.81
90-12-0	1-Methylnaphthalene	4087141	2017-06-05 19:40:00	0.45
90-12-0	1-Methylnaphthalene	4087000	2017-06-06 14:20:00	0.25
90-12-0	1-Methylnaphthalene	4087170	2017-06-06 00:35:00	1.32
90-12-0	1-Methylnaphthalene	40870112	2017-06-05 23:00:00	0.22
90-12-0	1-Methylnaphthalene	431046087595401	2017-06-07 19:35:00	0.61
90-12-0	1-Methylnaphthalene	4087206	2017-06-07 12:50:00	1.87
90-12-0	1-Methylnaphthalene	4087241	2017-06-07 14:40:00	0.21
90-12-0	1-Methylnaphthalene	4087213	2017-06-07 18:15:00	0.61
90-12-0	1-Methylnaphthalene	4087220	2017-06-07 17:00:00	0
90-12-0	1-Methylnaphthalene	40870855	2017-06-06 19:25:00	1.04
90-12-0	1-Methylnaphthalene	408442390	2017-06-08 19:15:00	0
5436-43-1	2,2',4,4'-Tetrabromodiphenylether (PBDE 47)	413701087030001	2017-06-14 09:42:00	0
5436-43-1	2,2',4,4'-Tetrabromodiphenylether (PBDE 47)	413538087022402	2017-06-14 11:07:00	0
5436-43-1	2,2',4,4'-Tetrabromodiphenylether (PBDE 47)	4092750	2017-06-13 12:10:00	0
5436-43-1	2,2',4,4'-Tetrabromodiphenylether (PBDE 47)	4095090	2017-06-13 15:34:00	0
5436-43-1	2,2',4,4'-Tetrabromodiphenylether (PBDE 47)	4162510	2017-06-28 19:00:00	0
5436-43-1	2,2',4,4'-Tetrabromodiphenylether (PBDE 47)	4119162	2017-06-26 18:45:00	0
5436-43-1	2,2',4,4'-Tetrabromodiphenylether (PBDE 47)	4161820	2017-06-28 18:00:00	0
5436-43-1	2,2',4,4'-Tetrabromodiphenylether (PBDE 47)	4165500	2017-06-28 20:00:00	0
5436-43-1	2,2',4,4'-Tetrabromodiphenylether (PBDE 47)	4118990	2017-06-26 14:30:00	0
5436-43-1	2,2',4,4'-Tetrabromodiphenylether (PBDE 47)	4108660	2017-06-27 13:00:00	0
5436-43-1	2,2',4,4'-Tetrabromodiphenylether (PBDE 47)	4167300	2017-06-27 20:50:00	0
5436-43-1	2,2',4,4'-Tetrabromodiphenylether (PBDE 47)	4167497	2017-06-27 19:40:00	0
5436-43-1	2,2',4,4'-Tetrabromodiphenylether (PBDE 47)	4167665	2017-06-27 21:55:00	0
5436-43-1	2,2',4,4'-Tetrabromodiphenylether (PBDE 47)	4164500	2017-06-29 13:00:00	0
5436-43-1	2,2',4,4'-Tetrabromodiphenylether (PBDE 47)	4116012	2017-06-26 12:45:00	0
5436-43-1	2,2',4,4'-Tetrabromodiphenylether (PBDE 47)	4119055	2017-06-26 15:30:00	0
5436-43-1	2,2',4,4'-Tetrabromodiphenylether (PBDE 47)	4166000	2017-06-28 14:30:00	0
5436-43-1	2,2',4,4'-Tetrabromodiphenylether (PBDE 47)	4166500	2017-06-28 13:00:00	0
5436-43-1	2,2',4,4'-Tetrabromodiphenylether (PBDE 47)	4162010	2017-06-28 17:15:00	0
5436-43-1	2,2',4,4'-Tetrabromodiphenylether (PBDE 47)	4163060	2017-06-28 15:30:00	0
5436-43-1	2,2',4,4'-Tetrabromodiphenylether (PBDE 47)	4157000	2017-07-06 13:30:00	0
5436-43-1	2,2',4,4'-Tetrabromodiphenylether (PBDE 47)	4101500	2017-06-27 15:00:00	0
5436-43-1	2,2',4,4'-Tetrabromodiphenylether (PBDE 47)	4119138	2017-06-26 17:45:00	0
5436-43-1	2,2',4,4'-Tetrabromodiphenylether (PBDE 47)	4024000	2017-07-24 07:50:00	0
5436-43-1	2,2',4,4'-Tetrabromodiphenylether (PBDE 47)	4232050	2017-06-06 16:30:00	0
5436-43-1	2,2',4,4'-Tetrabromodiphenylether (PBDE 47)	422644076300001	2017-06-08 13:30:00	0
5436-43-1	2,2',4,4'-Tetrabromodiphenylether (PBDE 47)	4240253	2017-06-08 10:00:00	0
5436-43-1	2,2',4,4'-Tetrabromodiphenylether (PBDE 47)	4231600	2017-06-06 08:45:00	0
5436-43-1	2,2',4,4'-Tetrabromodiphenylether (PBDE 47)	423205010	2017-06-06 11:45:00	0
5436-43-1	2,2',4,4'-Tetrabromodiphenylether (PBDE 47)	4232034	2017-06-06 14:30:00	0
5436-43-1	2,2',4,4'-Tetrabromodiphenylether (PBDE 47)	430524076084201	2017-06-05 15:15:00	0
5436-43-1	2,2',4,4'-Tetrabromodiphenylether (PBDE 47)	422026250	2017-06-07 07:30:00	0
5436-43-1	2,2',4,4'-Tetrabromodiphenylether (PBDE 47)	431542077382401	2017-06-07 08:15:00	0
5436-43-1	2,2',4,4'-Tetrabromodiphenylether (PBDE 47)	430629077274701	2017-06-06 13:15:00	0
5436-43-1	2,2',4,4'-Tetrabromodiphenylether (PBDE 47)	4208000	2017-06-06 17:40:00	0
5436-43-1	2,2',4,4'-Tetrabromodiphenylether (PBDE 47)	410832081262100	2017-06-07 12:30:00	0
5436-43-1	2,2',4,4'-Tetrabromodiphenylether (PBDE 47)	4206000	2017-06-07 15:30:00	0
5436-43-1	2,2',4,4'-Tetrabromodiphenylether (PBDE 47)	412204081511300	2017-06-06 08:30:00	0
5436-43-1	2,2',4,4'-Tetrabromodiphenylether (PBDE 47)	4193500	2017-06-05 10:00:00	0
5436-43-1	2,2',4,4'-Tetrabromodiphenylether (PBDE 47)	4201500	2017-06-06 10:00:00	0
5436-43-1	2,2',4,4'-Tetrabromodiphenylether (PBDE 47)	4201555	2017-06-06 13:30:00	0
5436-43-1	2,2',4,4'-Tetrabromodiphenylether (PBDE 47)	413308083541800	2017-06-05 13:00:00	0
5436-43-1	2,2',4,4'-Tetrabromodiphenylether (PBDE 47)	413217083492900	2017-06-05 13:00:00	0
5436-43-1	2,2',4,4'-Tetrabromodiphenylether (PBDE 47)	4194000	2017-06-05 16:00:00	0
5436-43-1	2,2',4,4'-Tetrabromodiphenylether (PBDE 47)	412226081344500	2017-06-07 10:00:00	0
5436-43-1	2,2',4,4'-Tetrabromodiphenylether (PBDE 47)	4201079	2017-06-07 17:30:00	0
5436-43-1	2,2',4,4'-Tetrabromodiphenylether (PBDE 47)	4208501	2017-06-07 07:30:00	0
5436-43-1	2,2',4,4'-Tetrabromodiphenylether (PBDE 47)	408507150	2017-06-08 16:50:00	0
5436-43-1	2,2',4,4'-Tetrabromodiphenylether (PBDE 47)	4027000	2017-07-24 17:10:00	0
5436-43-1	2,2',4,4'-Tetrabromodiphenylether (PBDE 47)	40851379	2017-06-08 15:25:00	0
5436-43-1	2,2',4,4'-Tetrabromodiphenylether (PBDE 47)	4084468	2017-06-08 18:00:00	0
5436-43-1	2,2',4,4'-Tetrabromodiphenylether (PBDE 47)	40871607	2017-06-05 16:30:00	0
5436-43-1	2,2',4,4'-Tetrabromodiphenylether (PBDE 47)	4087072	2017-06-06 22:50:00	0
5436-43-1	2,2',4,4'-Tetrabromodiphenylether (PBDE 47)	4085427	2017-06-07 22:20:00	0
5436-43-1	2,2',4,4'-Tetrabromodiphenylether (PBDE 47)	4087040	2017-06-06 22:00:00	0
5436-43-1	2,2',4,4'-Tetrabromodiphenylether (PBDE 47)	4087098	2017-06-06 17:40:00	0
5436-43-1	2,2',4,4'-Tetrabromodiphenylether (PBDE 47)	4087014	2017-06-06 20:30:00	0
5436-43-1	2,2',4,4'-Tetrabromodiphenylether (PBDE 47)	40870837	2017-06-06 23:35:00	0
5436-43-1	2,2',4,4'-Tetrabromodiphenylether (PBDE 47)	4087141	2017-06-05 19:40:00	0
5436-43-1	2,2',4,4'-Tetrabromodiphenylether (PBDE 47)	4087000	2017-06-06 14:20:00	0
5436-43-1	2,2',4,4'-Tetrabromodiphenylether (PBDE 47)	4087170	2017-06-06 00:35:00	0
5436-43-1	2,2',4,4'-Tetrabromodiphenylether (PBDE 47)	40870112	2017-06-05 23:00:00	0
5436-43-1	2,2',4,4'-Tetrabromodiphenylether (PBDE 47)	431046087595401	2017-06-07 19:35:00	0
5436-43-1	2,2',4,4'-Tetrabromodiphenylether (PBDE 47)	4087206	2017-06-07 12:50:00	0
5436-43-1	2,2',4,4'-Tetrabromodiphenylether (PBDE 47)	4087241	2017-06-07 14:40:00	0
5436-43-1	2,2',4,4'-Tetrabromodiphenylether (PBDE 47)	4087213	2017-06-07 18:15:00	0
5436-43-1	2,2',4,4'-Tetrabromodiphenylether (PBDE 47)	4087220	2017-06-07 17:00:00	0
5436-43-1	2,2',4,4'-Tetrabromodiphenylether (PBDE 47)	40870855	2017-06-06 19:25:00	0
5436-43-1	2,2',4,4'-Tetrabromodiphenylether (PBDE 47)	408442390	2017-06-08 19:15:00	0
581-42-0	2,6-Dimethylnaphthalene	413701087030001	2017-06-14 09:42:00	0.69
581-42-0	2,6-Dimethylnaphthalene	413538087022402	2017-06-14 11:07:00	0
581-42-0	2,6-Dimethylnaphthalene	4092750	2017-06-13 12:10:00	33.92
581-42-0	2,6-Dimethylnaphthalene	4095090	2017-06-13 15:34:00	0.41
581-42-0	2,6-Dimethylnaphthalene	4162510	2017-06-28 19:00:00	0.76
581-42-0	2,6-Dimethylnaphthalene	4119162	2017-06-26 18:45:00	0
581-42-0	2,6-Dimethylnaphthalene	4161820	2017-06-28 18:00:00	0
581-42-0	2,6-Dimethylnaphthalene	4165500	2017-06-28 20:00:00	0.64
581-42-0	2,6-Dimethylnaphthalene	4118990	2017-06-26 14:30:00	3.1
581-42-0	2,6-Dimethylnaphthalene	4108660	2017-06-27 13:00:00	0.86
581-42-0	2,6-Dimethylnaphthalene	4167300	2017-06-27 20:50:00	0.25
581-42-0	2,6-Dimethylnaphthalene	4167497	2017-06-27 19:40:00	0.4
581-42-0	2,6-Dimethylnaphthalene	4167665	2017-06-27 21:55:00	0.31
581-42-0	2,6-Dimethylnaphthalene	4164500	2017-06-29 13:00:00	0
581-42-0	2,6-Dimethylnaphthalene	4116012	2017-06-26 12:45:00	0
581-42-0	2,6-Dimethylnaphthalene	4119055	2017-06-26 15:30:00	0
581-42-0	2,6-Dimethylnaphthalene	4166000	2017-06-28 14:30:00	0.32
581-42-0	2,6-Dimethylnaphthalene	4166500	2017-06-28 13:00:00	1.53
581-42-0	2,6-Dimethylnaphthalene	4162010	2017-06-28 17:15:00	0.3
581-42-0	2,6-Dimethylnaphthalene	4163060	2017-06-28 15:30:00	0.69
581-42-0	2,6-Dimethylnaphthalene	4157000	2017-07-06 13:30:00	0.82
581-42-0	2,6-Dimethylnaphthalene	4101500	2017-06-27 15:00:00	0.52
581-42-0	2,6-Dimethylnaphthalene	4119138	2017-06-26 17:45:00	8.28
581-42-0	2,6-Dimethylnaphthalene	4024000	2017-07-24 07:50:00	0.27
581-42-0	2,6-Dimethylnaphthalene	4232050	2017-06-06 16:30:00	0
581-42-0	2,6-Dimethylnaphthalene	422644076300001	2017-06-08 13:30:00	0.2
581-42-0	2,6-Dimethylnaphthalene	4240253	2017-06-08 10:00:00	2.46
581-42-0	2,6-Dimethylnaphthalene	4231600	2017-06-06 08:45:00	0.72
581-42-0	2,6-Dimethylnaphthalene	423205010	2017-06-06 11:45:00	0.07
581-42-0	2,6-Dimethylnaphthalene	4232034	2017-06-06 14:30:00	0
581-42-0	2,6-Dimethylnaphthalene	430524076084201	2017-06-05 15:15:00	0.93
581-42-0	2,6-Dimethylnaphthalene	422026250	2017-06-07 07:30:00	0.44
581-42-0	2,6-Dimethylnaphthalene	431542077382401	2017-06-07 08:15:00	0.28
581-42-0	2,6-Dimethylnaphthalene	430629077274701	2017-06-06 13:15:00	1.38
581-42-0	2,6-Dimethylnaphthalene	4208000	2017-06-06 17:40:00	0.57
581-42-0	2,6-Dimethylnaphthalene	410832081262100	2017-06-07 12:30:00	0.86
581-42-0	2,6-Dimethylnaphthalene	4206000	2017-06-07 15:30:00	0
581-42-0	2,6-Dimethylnaphthalene	412204081511300	2017-06-06 08:30:00	2.76
581-42-0	2,6-Dimethylnaphthalene	4193500	2017-06-05 10:00:00	0
581-42-0	2,6-Dimethylnaphthalene	4201500	2017-06-06 10:00:00	1.62
581-42-0	2,6-Dimethylnaphthalene	4201555	2017-06-06 13:30:00	1.58
581-42-0	2,6-Dimethylnaphthalene	413308083541800	2017-06-05 13:00:00	0
581-42-0	2,6-Dimethylnaphthalene	413217083492900	2017-06-05 13:00:00	0.55
581-42-0	2,6-Dimethylnaphthalene	4194000	2017-06-05 16:00:00	0.64
581-42-0	2,6-Dimethylnaphthalene	412226081344500	2017-06-07 10:00:00	0.92
581-42-0	2,6-Dimethylnaphthalene	4201079	2017-06-07 17:30:00	0.55
581-42-0	2,6-Dimethylnaphthalene	4208501	2017-06-07 07:30:00	1.25
581-42-0	2,6-Dimethylnaphthalene	408507150	2017-06-08 16:50:00	0.54
581-42-0	2,6-Dimethylnaphthalene	4027000	2017-07-24 17:10:00	0
581-42-0	2,6-Dimethylnaphthalene	40851379	2017-06-08 15:25:00	0.63
581-42-0	2,6-Dimethylnaphthalene	4084468	2017-06-08 18:00:00	0
581-42-0	2,6-Dimethylnaphthalene	40871607	2017-06-05 16:30:00	1.88
581-42-0	2,6-Dimethylnaphthalene	4087072	2017-06-06 22:50:00	0.73
581-42-0	2,6-Dimethylnaphthalene	4085427	2017-06-07 22:20:00	0.31
581-42-0	2,6-Dimethylnaphthalene	4087040	2017-06-06 22:00:00	0.64
581-42-0	2,6-Dimethylnaphthalene	4087098	2017-06-06 17:40:00	1.17
581-42-0	2,6-Dimethylnaphthalene	4087014	2017-06-06 20:30:00	0.39
581-42-0	2,6-Dimethylnaphthalene	40870837	2017-06-06 23:35:00	0.87
581-42-0	2,6-Dimethylnaphthalene	4087141	2017-06-05 19:40:00	0.22
581-42-0	2,6-Dimethylnaphthalene	4087000	2017-06-06 14:20:00	0.23
581-42-0	2,6-Dimethylnaphthalene	4087170	2017-06-06 00:35:00	1.07
581-42-0	2,6-Dimethylnaphthalene	40870112	2017-06-05 23:00:00	0.72
581-42-0	2,6-Dimethylnaphthalene	431046087595401	2017-06-07 19:35:00	0
581-42-0	2,6-Dimethylnaphthalene	4087206	2017-06-07 12:50:00	1.53
581-42-0	2,6-Dimethylnaphthalene	4087241	2017-06-07 14:40:00	0.46
581-42-0	2,6-Dimethylnaphthalene	4087213	2017-06-07 18:15:00	2.12
581-42-0	2,6-Dimethylnaphthalene	4087220	2017-06-07 17:00:00	0.31
581-42-0	2,6-Dimethylnaphthalene	40870855	2017-06-06 19:25:00	0.66
581-42-0	2,6-Dimethylnaphthalene	408442390	2017-06-08 19:15:00	0.72
91-57-6	2-Methylnaphthalene	413701087030001	2017-06-14 09:42:00	1.26
91-57-6	2-Methylnaphthalene	413538087022402	2017-06-14 11:07:00	0
91-57-6	2-Methylnaphthalene	4092750	2017-06-13 12:10:00	14.36
91-57-6	2-Methylnaphthalene	4095090	2017-06-13 15:34:00	0
91-57-6	2-Methylnaphthalene	4162510	2017-06-28 19:00:00	1.27
91-57-6	2-Methylnaphthalene	4119162	2017-06-26 18:45:00	0
91-57-6	2-Methylnaphthalene	4161820	2017-06-28 18:00:00	0
91-57-6	2-Methylnaphthalene	4165500	2017-06-28 20:00:00	0.57
91-57-6	2-Methylnaphthalene	4118990	2017-06-26 14:30:00	3.37
91-57-6	2-Methylnaphthalene	4108660	2017-06-27 13:00:00	0
91-57-6	2-Methylnaphthalene	4167300	2017-06-27 20:50:00	0
91-57-6	2-Methylnaphthalene	4167497	2017-06-27 19:40:00	0.79
91-57-6	2-Methylnaphthalene	4167665	2017-06-27 21:55:00	0.62
91-57-6	2-Methylnaphthalene	4164500	2017-06-29 13:00:00	0
91-57-6	2-Methylnaphthalene	4116012	2017-06-26 12:45:00	0
91-57-6	2-Methylnaphthalene	4119055	2017-06-26 15:30:00	0
91-57-6	2-Methylnaphthalene	4166000	2017-06-28 14:30:00	0.83
91-57-6	2-Methylnaphthalene	4166500	2017-06-28 13:00:00	2.44
91-57-6	2-Methylnaphthalene	4162010	2017-06-28 17:15:00	0.67
91-57-6	2-Methylnaphthalene	4163060	2017-06-28 15:30:00	1.69
91-57-6	2-Methylnaphthalene	4157000	2017-07-06 13:30:00	0.47
91-57-6	2-Methylnaphthalene	4101500	2017-06-27 15:00:00	1.44
91-57-6	2-Methylnaphthalene	4119138	2017-06-26 17:45:00	31.75
91-57-6	2-Methylnaphthalene	4024000	2017-07-24 07:50:00	0.6
91-57-6	2-Methylnaphthalene	4232050	2017-06-06 16:30:00	0
91-57-6	2-Methylnaphthalene	422644076300001	2017-06-08 13:30:00	0.54
91-57-6	2-Methylnaphthalene	4240253	2017-06-08 10:00:00	4.11
91-57-6	2-Methylnaphthalene	4231600	2017-06-06 08:45:00	0
91-57-6	2-Methylnaphthalene	423205010	2017-06-06 11:45:00	0
91-57-6	2-Methylnaphthalene	4232034	2017-06-06 14:30:00	0
91-57-6	2-Methylnaphthalene	430524076084201	2017-06-05 15:15:00	1.79
91-57-6	2-Methylnaphthalene	422026250	2017-06-07 07:30:00	0
91-57-6	2-Methylnaphthalene	431542077382401	2017-06-07 08:15:00	0.67
91-57-6	2-Methylnaphthalene	430629077274701	2017-06-06 13:15:00	4.1
91-57-6	2-Methylnaphthalene	4208000	2017-06-06 17:40:00	1.65
91-57-6	2-Methylnaphthalene	410832081262100	2017-06-07 12:30:00	2.58
91-57-6	2-Methylnaphthalene	4206000	2017-06-07 15:30:00	0
91-57-6	2-Methylnaphthalene	412204081511300	2017-06-06 08:30:00	4.42
91-57-6	2-Methylnaphthalene	4193500	2017-06-05 10:00:00	0
91-57-6	2-Methylnaphthalene	4201500	2017-06-06 10:00:00	5.99
91-57-6	2-Methylnaphthalene	4201555	2017-06-06 13:30:00	5.02
91-57-6	2-Methylnaphthalene	413308083541800	2017-06-05 13:00:00	0
91-57-6	2-Methylnaphthalene	413217083492900	2017-06-05 13:00:00	0
91-57-6	2-Methylnaphthalene	4194000	2017-06-05 16:00:00	0
91-57-6	2-Methylnaphthalene	412226081344500	2017-06-07 10:00:00	3.17
91-57-6	2-Methylnaphthalene	4201079	2017-06-07 17:30:00	0
91-57-6	2-Methylnaphthalene	4208501	2017-06-07 07:30:00	7.12
91-57-6	2-Methylnaphthalene	408507150	2017-06-08 16:50:00	0
91-57-6	2-Methylnaphthalene	4027000	2017-07-24 17:10:00	0
91-57-6	2-Methylnaphthalene	40851379	2017-06-08 15:25:00	0.6
91-57-6	2-Methylnaphthalene	4084468	2017-06-08 18:00:00	0
91-57-6	2-Methylnaphthalene	40871607	2017-06-05 16:30:00	8
91-57-6	2-Methylnaphthalene	4087072	2017-06-06 22:50:00	0.66
91-57-6	2-Methylnaphthalene	4085427	2017-06-07 22:20:00	0
91-57-6	2-Methylnaphthalene	4087040	2017-06-06 22:00:00	0.27
91-57-6	2-Methylnaphthalene	4087098	2017-06-06 17:40:00	0.95
91-57-6	2-Methylnaphthalene	4087014	2017-06-06 20:30:00	0
91-57-6	2-Methylnaphthalene	40870837	2017-06-06 23:35:00	1.34
91-57-6	2-Methylnaphthalene	4087141	2017-06-05 19:40:00	0.48
91-57-6	2-Methylnaphthalene	4087000	2017-06-06 14:20:00	0.26
91-57-6	2-Methylnaphthalene	4087170	2017-06-06 00:35:00	1.48
91-57-6	2-Methylnaphthalene	40870112	2017-06-05 23:00:00	0.36
91-57-6	2-Methylnaphthalene	431046087595401	2017-06-07 19:35:00	0.74
91-57-6	2-Methylnaphthalene	4087206	2017-06-07 12:50:00	2.65
91-57-6	2-Methylnaphthalene	4087241	2017-06-07 14:40:00	0.32
91-57-6	2-Methylnaphthalene	4087213	2017-06-07 18:15:00	1.08
91-57-6	2-Methylnaphthalene	4087220	2017-06-07 17:00:00	0
91-57-6	2-Methylnaphthalene	40870855	2017-06-06 19:25:00	1.02
91-57-6	2-Methylnaphthalene	408442390	2017-06-08 19:15:00	0
360-68-9	3-β-Coprostanol	413701087030001	2017-06-14 09:42:00	0
360-68-9	3-β-Coprostanol	413538087022402	2017-06-14 11:07:00	0
360-68-9	3-β-Coprostanol	4092750	2017-06-13 12:10:00	1.11
360-68-9	3-β-Coprostanol	4095090	2017-06-13 15:34:00	0.69
360-68-9	3-β-Coprostanol	4162510	2017-06-28 19:00:00	0
360-68-9	3-β-Coprostanol	4119162	2017-06-26 18:45:00	0
360-68-9	3-β-Coprostanol	4161820	2017-06-28 18:00:00	0
360-68-9	3-β-Coprostanol	4165500	2017-06-28 20:00:00	0.55
360-68-9	3-β-Coprostanol	4118990	2017-06-26 14:30:00	0
360-68-9	3-β-Coprostanol	4108660	2017-06-27 13:00:00	0
360-68-9	3-β-Coprostanol	4167300	2017-06-27 20:50:00	0
360-68-9	3-β-Coprostanol	4167497	2017-06-27 19:40:00	0
360-68-9	3-β-Coprostanol	4167665	2017-06-27 21:55:00	0
360-68-9	3-β-Coprostanol	4164500	2017-06-29 13:00:00	0
360-68-9	3-β-Coprostanol	4116012	2017-06-26 12:45:00	0
360-68-9	3-β-Coprostanol	4119055	2017-06-26 15:30:00	0
360-68-9	3-β-Coprostanol	4166000	2017-06-28 14:30:00	0
360-68-9	3-β-Coprostanol	4166500	2017-06-28 13:00:00	1.81
360-68-9	3-β-Coprostanol	4162010	2017-06-28 17:15:00	0.2
360-68-9	3-β-Coprostanol	4163060	2017-06-28 15:30:00	1.1
360-68-9	3-β-Coprostanol	4157000	2017-07-06 13:30:00	0.36
360-68-9	3-β-Coprostanol	4101500	2017-06-27 15:00:00	0.46
360-68-9	3-β-Coprostanol	4119138	2017-06-26 17:45:00	0
360-68-9	3-β-Coprostanol	4024000	2017-07-24 07:50:00	0
360-68-9	3-β-Coprostanol	4232050	2017-06-06 16:30:00	0
360-68-9	3-β-Coprostanol	422644076300001	2017-06-08 13:30:00	0.31
360-68-9	3-β-Coprostanol	4240253	2017-06-08 10:00:00	7.14
360-68-9	3-β-Coprostanol	4231600	2017-06-06 08:45:00	0
360-68-9	3-β-Coprostanol	423205010	2017-06-06 11:45:00	0
360-68-9	3-β-Coprostanol	4232034	2017-06-06 14:30:00	0
360-68-9	3-β-Coprostanol	430524076084201	2017-06-05 15:15:00	0.24
360-68-9	3-β-Coprostanol	422026250	2017-06-07 07:30:00	0
360-68-9	3-β-Coprostanol	431542077382401	2017-06-07 08:15:00	0
360-68-9	3-β-Coprostanol	430629077274701	2017-06-06 13:15:00	0
360-68-9	3-β-Coprostanol	4208000	2017-06-06 17:40:00	0
360-68-9	3-β-Coprostanol	410832081262100	2017-06-07 12:30:00	0
360-68-9	3-β-Coprostanol	4206000	2017-06-07 15:30:00	0
360-68-9	3-β-Coprostanol	412204081511300	2017-06-06 08:30:00	0
360-68-9	3-β-Coprostanol	4193500	2017-06-05 10:00:00	0
360-68-9	3-β-Coprostanol	4201500	2017-06-06 10:00:00	0
360-68-9	3-β-Coprostanol	4201555	2017-06-06 13:30:00	0
360-68-9	3-β-Coprostanol	413308083541800	2017-06-05 13:00:00	0
360-68-9	3-β-Coprostanol	413217083492900	2017-06-05 13:00:00	0
360-68-9	3-β-Coprostanol	4194000	2017-06-05 16:00:00	0
360-68-9	3-β-Coprostanol	412226081344500	2017-06-07 10:00:00	0
360-68-9	3-β-Coprostanol	4201079	2017-06-07 17:30:00	0
360-68-9	3-β-Coprostanol	4208501	2017-06-07 07:30:00	0
360-68-9	3-β-Coprostanol	408507150	2017-06-08 16:50:00	0.34
360-68-9	3-β-Coprostanol	4027000	2017-07-24 17:10:00	0
360-68-9	3-β-Coprostanol	40851379	2017-06-08 15:25:00	0.25
360-68-9	3-β-Coprostanol	4084468	2017-06-08 18:00:00	0
360-68-9	3-β-Coprostanol	40871607	2017-06-05 16:30:00	0
360-68-9	3-β-Coprostanol	4087072	2017-06-06 22:50:00	0
360-68-9	3-β-Coprostanol	4085427	2017-06-07 22:20:00	0
360-68-9	3-β-Coprostanol	4087040	2017-06-06 22:00:00	0
360-68-9	3-β-Coprostanol	4087098	2017-06-06 17:40:00	0.57
360-68-9	3-β-Coprostanol	4087014	2017-06-06 20:30:00	0.04
360-68-9	3-β-Coprostanol	40870837	2017-06-06 23:35:00	0.23
360-68-9	3-β-Coprostanol	4087141	2017-06-05 19:40:00	0.28
360-68-9	3-β-Coprostanol	4087000	2017-06-06 14:20:00	0.24
360-68-9	3-β-Coprostanol	4087170	2017-06-06 00:35:00	1.16
360-68-9	3-β-Coprostanol	40870112	2017-06-05 23:00:00	0.53
360-68-9	3-β-Coprostanol	431046087595401	2017-06-07 19:35:00	0
360-68-9	3-β-Coprostanol	4087206	2017-06-07 12:50:00	0
360-68-9	3-β-Coprostanol	4087241	2017-06-07 14:40:00	0.25
360-68-9	3-β-Coprostanol	4087213	2017-06-07 18:15:00	0
360-68-9	3-β-Coprostanol	4087220	2017-06-07 17:00:00	0.31
360-68-9	3-β-Coprostanol	40870855	2017-06-06 19:25:00	0.18
360-68-9	3-β-Coprostanol	408442390	2017-06-08 19:15:00	0
83-34-1	3-Methyl-1H-indole (Skatol)	413701087030001	2017-06-14 09:42:00	2.23
83-34-1	3-Methyl-1H-indole (Skatol)	413538087022402	2017-06-14 11:07:00	1.12
83-34-1	3-Methyl-1H-indole (Skatol)	4092750	2017-06-13 12:10:00	0
83-34-1	3-Methyl-1H-indole (Skatol)	4095090	2017-06-13 15:34:00	2.38
83-34-1	3-Methyl-1H-indole (Skatol)	4162510	2017-06-28 19:00:00	2.08
83-34-1	3-Methyl-1H-indole (Skatol)	4119162	2017-06-26 18:45:00	8.93
83-34-1	3-Methyl-1H-indole (Skatol)	4161820	2017-06-28 18:00:00	13.39
83-34-1	3-Methyl-1H-indole (Skatol)	4165500	2017-06-28 20:00:00	2.44
83-34-1	3-Methyl-1H-indole (Skatol)	4118990	2017-06-26 14:30:00	5.21
83-34-1	3-Methyl-1H-indole (Skatol)	4108660	2017-06-27 13:00:00	7.44
83-34-1	3-Methyl-1H-indole (Skatol)	4167300	2017-06-27 20:50:00	1.59
83-34-1	3-Methyl-1H-indole (Skatol)	4167497	2017-06-27 19:40:00	1.49
83-34-1	3-Methyl-1H-indole (Skatol)	4167665	2017-06-27 21:55:00	0
83-34-1	3-Methyl-1H-indole (Skatol)	4164500	2017-06-29 13:00:00	0
83-34-1	3-Methyl-1H-indole (Skatol)	4116012	2017-06-26 12:45:00	0.84
83-34-1	3-Methyl-1H-indole (Skatol)	4119055	2017-06-26 15:30:00	0
83-34-1	3-Methyl-1H-indole (Skatol)	4166000	2017-06-28 14:30:00	0
83-34-1	3-Methyl-1H-indole (Skatol)	4166500	2017-06-28 13:00:00	2.34
83-34-1	3-Methyl-1H-indole (Skatol)	4162010	2017-06-28 17:15:00	1.1
83-34-1	3-Methyl-1H-indole (Skatol)	4163060	2017-06-28 15:30:00	2.6
83-34-1	3-Methyl-1H-indole (Skatol)	4157000	2017-07-06 13:30:00	1.62
83-34-1	3-Methyl-1H-indole (Skatol)	4101500	2017-06-27 15:00:00	2.23
83-34-1	3-Methyl-1H-indole (Skatol)	4119138	2017-06-26 17:45:00	2.98
83-34-1	3-Methyl-1H-indole (Skatol)	4024000	2017-07-24 07:50:00	0
83-34-1	3-Methyl-1H-indole (Skatol)	4232050	2017-06-06 16:30:00	0
83-34-1	3-Methyl-1H-indole (Skatol)	422644076300001	2017-06-08 13:30:00	1.06
83-34-1	3-Methyl-1H-indole (Skatol)	4240253	2017-06-08 10:00:00	1.59
83-34-1	3-Methyl-1H-indole (Skatol)	4231600	2017-06-06 08:45:00	0.95
83-34-1	3-Methyl-1H-indole (Skatol)	423205010	2017-06-06 11:45:00	0.32
83-34-1	3-Methyl-1H-indole (Skatol)	4232034	2017-06-06 14:30:00	0
83-34-1	3-Methyl-1H-indole (Skatol)	430524076084201	2017-06-05 15:15:00	1.19
83-34-1	3-Methyl-1H-indole (Skatol)	422026250	2017-06-07 07:30:00	1.06
83-34-1	3-Methyl-1H-indole (Skatol)	431542077382401	2017-06-07 08:15:00	1.12
83-34-1	3-Methyl-1H-indole (Skatol)	430629077274701	2017-06-06 13:15:00	2.48
83-34-1	3-Methyl-1H-indole (Skatol)	4208000	2017-06-06 17:40:00	1.98
83-34-1	3-Methyl-1H-indole (Skatol)	410832081262100	2017-06-07 12:30:00	2.23
83-34-1	3-Methyl-1H-indole (Skatol)	4206000	2017-06-07 15:30:00	0
83-34-1	3-Methyl-1H-indole (Skatol)	412204081511300	2017-06-06 08:30:00	0
83-34-1	3-Methyl-1H-indole (Skatol)	4193500	2017-06-05 10:00:00	10.04
83-34-1	3-Methyl-1H-indole (Skatol)	4201500	2017-06-06 10:00:00	0
83-34-1	3-Methyl-1H-indole (Skatol)	4201555	2017-06-06 13:30:00	0
83-34-1	3-Methyl-1H-indole (Skatol)	413308083541800	2017-06-05 13:00:00	1.04
83-34-1	3-Methyl-1H-indole (Skatol)	413217083492900	2017-06-05 13:00:00	3.57
83-34-1	3-Methyl-1H-indole (Skatol)	4194000	2017-06-05 16:00:00	1.7
83-34-1	3-Methyl-1H-indole (Skatol)	412226081344500	2017-06-07 10:00:00	1.24
83-34-1	3-Methyl-1H-indole (Skatol)	4201079	2017-06-07 17:30:00	0
83-34-1	3-Methyl-1H-indole (Skatol)	4208501	2017-06-07 07:30:00	0
83-34-1	3-Methyl-1H-indole (Skatol)	408507150	2017-06-08 16:50:00	3.06
83-34-1	3-Methyl-1H-indole (Skatol)	4027000	2017-07-24 17:10:00	4.46
83-34-1	3-Methyl-1H-indole (Skatol)	40851379	2017-06-08 15:25:00	2.98
83-34-1	3-Methyl-1H-indole (Skatol)	4084468	2017-06-08 18:00:00	4.46
83-34-1	3-Methyl-1H-indole (Skatol)	40871607	2017-06-05 16:30:00	0
83-34-1	3-Methyl-1H-indole (Skatol)	4087072	2017-06-06 22:50:00	1.02
83-34-1	3-Methyl-1H-indole (Skatol)	4085427	2017-06-07 22:20:00	3.92
83-34-1	3-Methyl-1H-indole (Skatol)	4087040	2017-06-06 22:00:00	0.85
83-34-1	3-Methyl-1H-indole (Skatol)	4087098	2017-06-06 17:40:00	5.13
83-34-1	3-Methyl-1H-indole (Skatol)	4087014	2017-06-06 20:30:00	1.27
83-34-1	3-Methyl-1H-indole (Skatol)	40870837	2017-06-06 23:35:00	1.49
83-34-1	3-Methyl-1H-indole (Skatol)	4087141	2017-06-05 19:40:00	7.51
83-34-1	3-Methyl-1H-indole (Skatol)	4087000	2017-06-06 14:20:00	0
83-34-1	3-Methyl-1H-indole (Skatol)	4087170	2017-06-06 00:35:00	1.84
83-34-1	3-Methyl-1H-indole (Skatol)	40870112	2017-06-05 23:00:00	2.23
83-34-1	3-Methyl-1H-indole (Skatol)	431046087595401	2017-06-07 19:35:00	3.19
83-34-1	3-Methyl-1H-indole (Skatol)	4087206	2017-06-07 12:50:00	3.63
83-34-1	3-Methyl-1H-indole (Skatol)	4087241	2017-06-07 14:40:00	2.16
83-34-1	3-Methyl-1H-indole (Skatol)	4087213	2017-06-07 18:15:00	6.38
83-34-1	3-Methyl-1H-indole (Skatol)	4087220	2017-06-07 17:00:00	1.35
83-34-1	3-Methyl-1H-indole (Skatol)	40870855	2017-06-06 19:25:00	0.99
83-34-1	3-Methyl-1H-indole (Skatol)	408442390	2017-06-08 19:15:00	3.2
599-64-4	4-Cumylphenol	413701087030001	2017-06-14 09:42:00	0
599-64-4	4-Cumylphenol	413538087022402	2017-06-14 11:07:00	1.55
599-64-4	4-Cumylphenol	4092750	2017-06-13 12:10:00	91.04
599-64-4	4-Cumylphenol	4095090	2017-06-13 15:34:00	0
599-64-4	4-Cumylphenol	4162510	2017-06-28 19:00:00	0
599-64-4	4-Cumylphenol	4119162	2017-06-26 18:45:00	0
599-64-4	4-Cumylphenol	4161820	2017-06-28 18:00:00	0
599-64-4	4-Cumylphenol	4165500	2017-06-28 20:00:00	0
599-64-4	4-Cumylphenol	4118990	2017-06-26 14:30:00	0
599-64-4	4-Cumylphenol	4108660	2017-06-27 13:00:00	0
599-64-4	4-Cumylphenol	4167300	2017-06-27 20:50:00	0
599-64-4	4-Cumylphenol	4167497	2017-06-27 19:40:00	0
599-64-4	4-Cumylphenol	4167665	2017-06-27 21:55:00	0
599-64-4	4-Cumylphenol	4164500	2017-06-29 13:00:00	0
599-64-4	4-Cumylphenol	4116012	2017-06-26 12:45:00	0
599-64-4	4-Cumylphenol	4119055	2017-06-26 15:30:00	0
599-64-4	4-Cumylphenol	4166000	2017-06-28 14:30:00	0
599-64-4	4-Cumylphenol	4166500	2017-06-28 13:00:00	5.31
599-64-4	4-Cumylphenol	4162010	2017-06-28 17:15:00	0.25
599-64-4	4-Cumylphenol	4163060	2017-06-28 15:30:00	0
599-64-4	4-Cumylphenol	4157000	2017-07-06 13:30:00	0
599-64-4	4-Cumylphenol	4101500	2017-06-27 15:00:00	0
599-64-4	4-Cumylphenol	4119138	2017-06-26 17:45:00	0
599-64-4	4-Cumylphenol	4024000	2017-07-24 07:50:00	0
599-64-4	4-Cumylphenol	4232050	2017-06-06 16:30:00	0
599-64-4	4-Cumylphenol	422644076300001	2017-06-08 13:30:00	1.29
599-64-4	4-Cumylphenol	4240253	2017-06-08 10:00:00	4.49
599-64-4	4-Cumylphenol	4231600	2017-06-06 08:45:00	0
599-64-4	4-Cumylphenol	423205010	2017-06-06 11:45:00	0
599-64-4	4-Cumylphenol	4232034	2017-06-06 14:30:00	0
599-64-4	4-Cumylphenol	430524076084201	2017-06-05 15:15:00	1.14
599-64-4	4-Cumylphenol	422026250	2017-06-07 07:30:00	0
599-64-4	4-Cumylphenol	431542077382401	2017-06-07 08:15:00	0
599-64-4	4-Cumylphenol	430629077274701	2017-06-06 13:15:00	0
599-64-4	4-Cumylphenol	4208000	2017-06-06 17:40:00	0
599-64-4	4-Cumylphenol	410832081262100	2017-06-07 12:30:00	8.1
599-64-4	4-Cumylphenol	4206000	2017-06-07 15:30:00	0
599-64-4	4-Cumylphenol	412204081511300	2017-06-06 08:30:00	6.53
599-64-4	4-Cumylphenol	4193500	2017-06-05 10:00:00	8.33
599-64-4	4-Cumylphenol	4201500	2017-06-06 10:00:00	6.57
599-64-4	4-Cumylphenol	4201555	2017-06-06 13:30:00	0
599-64-4	4-Cumylphenol	413308083541800	2017-06-05 13:00:00	0
599-64-4	4-Cumylphenol	413217083492900	2017-06-05 13:00:00	0
599-64-4	4-Cumylphenol	4194000	2017-06-05 16:00:00	0
599-64-4	4-Cumylphenol	412226081344500	2017-06-07 10:00:00	0
599-64-4	4-Cumylphenol	4201079	2017-06-07 17:30:00	0
599-64-4	4-Cumylphenol	4208501	2017-06-07 07:30:00	4.26
599-64-4	4-Cumylphenol	408507150	2017-06-08 16:50:00	0
599-64-4	4-Cumylphenol	4027000	2017-07-24 17:10:00	0
599-64-4	4-Cumylphenol	40851379	2017-06-08 15:25:00	0.95
599-64-4	4-Cumylphenol	4084468	2017-06-08 18:00:00	0
599-64-4	4-Cumylphenol	40871607	2017-06-05 16:30:00	11.11
599-64-4	4-Cumylphenol	4087072	2017-06-06 22:50:00	0
599-64-4	4-Cumylphenol	4085427	2017-06-07 22:20:00	0
599-64-4	4-Cumylphenol	4087040	2017-06-06 22:00:00	0.54
599-64-4	4-Cumylphenol	4087098	2017-06-06 17:40:00	2.1
599-64-4	4-Cumylphenol	4087014	2017-06-06 20:30:00	0
599-64-4	4-Cumylphenol	40870837	2017-06-06 23:35:00	0.5
599-64-4	4-Cumylphenol	4087141	2017-06-05 19:40:00	4.1
599-64-4	4-Cumylphenol	4087000	2017-06-06 14:20:00	0.41
599-64-4	4-Cumylphenol	4087170	2017-06-06 00:35:00	1.29
599-64-4	4-Cumylphenol	40870112	2017-06-05 23:00:00	0.64
599-64-4	4-Cumylphenol	431046087595401	2017-06-07 19:35:00	0
599-64-4	4-Cumylphenol	4087206	2017-06-07 12:50:00	2.92
599-64-4	4-Cumylphenol	4087241	2017-06-07 14:40:00	0.39
599-64-4	4-Cumylphenol	4087213	2017-06-07 18:15:00	7.62
599-64-4	4-Cumylphenol	4087220	2017-06-07 17:00:00	0
599-64-4	4-Cumylphenol	40870855	2017-06-06 19:25:00	3.49
599-64-4	4-Cumylphenol	408442390	2017-06-08 19:15:00	0
1806-26-4	4-n-Octylphenol	413701087030001	2017-06-14 09:42:00	0
1806-26-4	4-n-Octylphenol	413538087022402	2017-06-14 11:07:00	0
1806-26-4	4-n-Octylphenol	4092750	2017-06-13 12:10:00	0
1806-26-4	4-n-Octylphenol	4095090	2017-06-13 15:34:00	0
1806-26-4	4-n-Octylphenol	4162510	2017-06-28 19:00:00	0
1806-26-4	4-n-Octylphenol	4119162	2017-06-26 18:45:00	0
1806-26-4	4-n-Octylphenol	4161820	2017-06-28 18:00:00	0
1806-26-4	4-n-Octylphenol	4165500	2017-06-28 20:00:00	0
1806-26-4	4-n-Octylphenol	4118990	2017-06-26 14:30:00	0
1806-26-4	4-n-Octylphenol	4108660	2017-06-27 13:00:00	0
1806-26-4	4-n-Octylphenol	4167300	2017-06-27 20:50:00	0
1806-26-4	4-n-Octylphenol	4167497	2017-06-27 19:40:00	0
1806-26-4	4-n-Octylphenol	4167665	2017-06-27 21:55:00	0
1806-26-4	4-n-Octylphenol	4164500	2017-06-29 13:00:00	0
1806-26-4	4-n-Octylphenol	4116012	2017-06-26 12:45:00	0
1806-26-4	4-n-Octylphenol	4119055	2017-06-26 15:30:00	0
1806-26-4	4-n-Octylphenol	4166000	2017-06-28 14:30:00	0
1806-26-4	4-n-Octylphenol	4166500	2017-06-28 13:00:00	0
1806-26-4	4-n-Octylphenol	4162010	2017-06-28 17:15:00	0
1806-26-4	4-n-Octylphenol	4163060	2017-06-28 15:30:00	0
1806-26-4	4-n-Octylphenol	4157000	2017-07-06 13:30:00	0
1806-26-4	4-n-Octylphenol	4101500	2017-06-27 15:00:00	0
1806-26-4	4-n-Octylphenol	4119138	2017-06-26 17:45:00	0
1806-26-4	4-n-Octylphenol	4024000	2017-07-24 07:50:00	0
1806-26-4	4-n-Octylphenol	4232050	2017-06-06 16:30:00	0
1806-26-4	4-n-Octylphenol	422644076300001	2017-06-08 13:30:00	0
1806-26-4	4-n-Octylphenol	4240253	2017-06-08 10:00:00	0
1806-26-4	4-n-Octylphenol	4231600	2017-06-06 08:45:00	0
1806-26-4	4-n-Octylphenol	423205010	2017-06-06 11:45:00	0
1806-26-4	4-n-Octylphenol	4232034	2017-06-06 14:30:00	0
1806-26-4	4-n-Octylphenol	430524076084201	2017-06-05 15:15:00	0
1806-26-4	4-n-Octylphenol	422026250	2017-06-07 07:30:00	0
1806-26-4	4-n-Octylphenol	431542077382401	2017-06-07 08:15:00	0
1806-26-4	4-n-Octylphenol	430629077274701	2017-06-06 13:15:00	0
1806-26-4	4-n-Octylphenol	4208000	2017-06-06 17:40:00	0
1806-26-4	4-n-Octylphenol	410832081262100	2017-06-07 12:30:00	0
1806-26-4	4-n-Octylphenol	4206000	2017-06-07 15:30:00	0
1806-26-4	4-n-Octylphenol	412204081511300	2017-06-06 08:30:00	0
1806-26-4	4-n-Octylphenol	4193500	2017-06-05 10:00:00	0
1806-26-4	4-n-Octylphenol	4201500	2017-06-06 10:00:00	0
1806-26-4	4-n-Octylphenol	4201555	2017-06-06 13:30:00	0
1806-26-4	4-n-Octylphenol	413308083541800	2017-06-05 13:00:00	0
1806-26-4	4-n-Octylphenol	413217083492900	2017-06-05 13:00:00	0
1806-26-4	4-n-Octylphenol	4194000	2017-06-05 16:00:00	0
1806-26-4	4-n-Octylphenol	412226081344500	2017-06-07 10:00:00	0
1806-26-4	4-n-Octylphenol	4201079	2017-06-07 17:30:00	0
1806-26-4	4-n-Octylphenol	4208501	2017-06-07 07:30:00	0
1806-26-4	4-n-Octylphenol	408507150	2017-06-08 16:50:00	0
1806-26-4	4-n-Octylphenol	4027000	2017-07-24 17:10:00	0
1806-26-4	4-n-Octylphenol	40851379	2017-06-08 15:25:00	0
1806-26-4	4-n-Octylphenol	4084468	2017-06-08 18:00:00	0
1806-26-4	4-n-Octylphenol	40871607	2017-06-05 16:30:00	0
1806-26-4	4-n-Octylphenol	4087072	2017-06-06 22:50:00	0
1806-26-4	4-n-Octylphenol	4085427	2017-06-07 22:20:00	0
1806-26-4	4-n-Octylphenol	4087040	2017-06-06 22:00:00	0
1806-26-4	4-n-Octylphenol	4087098	2017-06-06 17:40:00	0
1806-26-4	4-n-Octylphenol	4087014	2017-06-06 20:30:00	0
1806-26-4	4-n-Octylphenol	40870837	2017-06-06 23:35:00	0
1806-26-4	4-n-Octylphenol	4087141	2017-06-05 19:40:00	0
1806-26-4	4-n-Octylphenol	4087000	2017-06-06 14:20:00	0
1806-26-4	4-n-Octylphenol	4087170	2017-06-06 00:35:00	0
1806-26-4	4-n-Octylphenol	40870112	2017-06-05 23:00:00	0
1806-26-4	4-n-Octylphenol	431046087595401	2017-06-07 19:35:00	0
1806-26-4	4-n-Octylphenol	4087206	2017-06-07 12:50:00	0
1806-26-4	4-n-Octylphenol	4087241	2017-06-07 14:40:00	0
1806-26-4	4-n-Octylphenol	4087213	2017-06-07 18:15:00	0
1806-26-4	4-n-Octylphenol	4087220	2017-06-07 17:00:00	0
1806-26-4	4-n-Octylphenol	40870855	2017-06-06 19:25:00	0
1806-26-4	4-n-Octylphenol	408442390	2017-06-08 19:15:00	0
104-40-5	4-Nonylphenol (sum of all isomers)	413701087030001	2017-06-14 09:42:00	0
104-40-5	4-Nonylphenol (sum of all isomers)	413538087022402	2017-06-14 11:07:00	0
104-40-5	4-Nonylphenol (sum of all isomers)	4092750	2017-06-13 12:10:00	31.03
104-40-5	4-Nonylphenol (sum of all isomers)	4095090	2017-06-13 15:34:00	0
104-40-5	4-Nonylphenol (sum of all isomers)	4162510	2017-06-28 19:00:00	4.25
104-40-5	4-Nonylphenol (sum of all isomers)	4119162	2017-06-26 18:45:00	0
104-40-5	4-Nonylphenol (sum of all isomers)	4161820	2017-06-28 18:00:00	0
104-40-5	4-Nonylphenol (sum of all isomers)	4165500	2017-06-28 20:00:00	1.29
104-40-5	4-Nonylphenol (sum of all isomers)	4118990	2017-06-26 14:30:00	0
104-40-5	4-Nonylphenol (sum of all isomers)	4108660	2017-06-27 13:00:00	0
104-40-5	4-Nonylphenol (sum of all isomers)	4167300	2017-06-27 20:50:00	0
104-40-5	4-Nonylphenol (sum of all isomers)	4167497	2017-06-27 19:40:00	0
104-40-5	4-Nonylphenol (sum of all isomers)	4167665	2017-06-27 21:55:00	0
104-40-5	4-Nonylphenol (sum of all isomers)	4164500	2017-06-29 13:00:00	0
104-40-5	4-Nonylphenol (sum of all isomers)	4116012	2017-06-26 12:45:00	0
104-40-5	4-Nonylphenol (sum of all isomers)	4119055	2017-06-26 15:30:00	0
104-40-5	4-Nonylphenol (sum of all isomers)	4166000	2017-06-28 14:30:00	0
104-40-5	4-Nonylphenol (sum of all isomers)	4166500	2017-06-28 13:00:00	13.27
104-40-5	4-Nonylphenol (sum of all isomers)	4162010	2017-06-28 17:15:00	1.57
104-40-5	4-Nonylphenol (sum of all isomers)	4163060	2017-06-28 15:30:00	4.53
104-40-5	4-Nonylphenol (sum of all isomers)	4157000	2017-07-06 13:30:00	0
104-40-5	4-Nonylphenol (sum of all isomers)	4101500	2017-06-27 15:00:00	0
104-40-5	4-Nonylphenol (sum of all isomers)	4119138	2017-06-26 17:45:00	0
104-40-5	4-Nonylphenol (sum of all isomers)	4024000	2017-07-24 07:50:00	0
104-40-5	4-Nonylphenol (sum of all isomers)	4232050	2017-06-06 16:30:00	0
104-40-5	4-Nonylphenol (sum of all isomers)	422644076300001	2017-06-08 13:30:00	0
104-40-5	4-Nonylphenol (sum of all isomers)	4240253	2017-06-08 10:00:00	10.01
104-40-5	4-Nonylphenol (sum of all isomers)	4231600	2017-06-06 08:45:00	2.72
104-40-5	4-Nonylphenol (sum of all isomers)	423205010	2017-06-06 11:45:00	3.13
104-40-5	4-Nonylphenol (sum of all isomers)	4232034	2017-06-06 14:30:00	0
104-40-5	4-Nonylphenol (sum of all isomers)	430524076084201	2017-06-05 15:15:00	3.69
104-40-5	4-Nonylphenol (sum of all isomers)	422026250	2017-06-07 07:30:00	0
104-40-5	4-Nonylphenol (sum of all isomers)	431542077382401	2017-06-07 08:15:00	24.8
104-40-5	4-Nonylphenol (sum of all isomers)	430629077274701	2017-06-06 13:15:00	13.39
104-40-5	4-Nonylphenol (sum of all isomers)	4208000	2017-06-06 17:40:00	0
104-40-5	4-Nonylphenol (sum of all isomers)	410832081262100	2017-06-07 12:30:00	0
104-40-5	4-Nonylphenol (sum of all isomers)	4206000	2017-06-07 15:30:00	0
104-40-5	4-Nonylphenol (sum of all isomers)	412204081511300	2017-06-06 08:30:00	0
104-40-5	4-Nonylphenol (sum of all isomers)	4193500	2017-06-05 10:00:00	0
104-40-5	4-Nonylphenol (sum of all isomers)	4201500	2017-06-06 10:00:00	0
104-40-5	4-Nonylphenol (sum of all isomers)	4201555	2017-06-06 13:30:00	0
104-40-5	4-Nonylphenol (sum of all isomers)	413308083541800	2017-06-05 13:00:00	0
104-40-5	4-Nonylphenol (sum of all isomers)	413217083492900	2017-06-05 13:00:00	0
104-40-5	4-Nonylphenol (sum of all isomers)	4194000	2017-06-05 16:00:00	2.42
104-40-5	4-Nonylphenol (sum of all isomers)	412226081344500	2017-06-07 10:00:00	0
104-40-5	4-Nonylphenol (sum of all isomers)	4201079	2017-06-07 17:30:00	0
104-40-5	4-Nonylphenol (sum of all isomers)	4208501	2017-06-07 07:30:00	0
104-40-5	4-Nonylphenol (sum of all isomers)	408507150	2017-06-08 16:50:00	0
104-40-5	4-Nonylphenol (sum of all isomers)	4027000	2017-07-24 17:10:00	0
104-40-5	4-Nonylphenol (sum of all isomers)	40851379	2017-06-08 15:25:00	0
104-40-5	4-Nonylphenol (sum of all isomers)	4084468	2017-06-08 18:00:00	0
104-40-5	4-Nonylphenol (sum of all isomers)	40871607	2017-06-05 16:30:00	5.97
104-40-5	4-Nonylphenol (sum of all isomers)	4087072	2017-06-06 22:50:00	2.82
104-40-5	4-Nonylphenol (sum of all isomers)	4085427	2017-06-07 22:20:00	0
104-40-5	4-Nonylphenol (sum of all isomers)	4087040	2017-06-06 22:00:00	4.36
104-40-5	4-Nonylphenol (sum of all isomers)	4087098	2017-06-06 17:40:00	7.44
104-40-5	4-Nonylphenol (sum of all isomers)	4087014	2017-06-06 20:30:00	0
104-40-5	4-Nonylphenol (sum of all isomers)	40870837	2017-06-06 23:35:00	1.42
104-40-5	4-Nonylphenol (sum of all isomers)	4087141	2017-06-05 19:40:00	5
104-40-5	4-Nonylphenol (sum of all isomers)	4087000	2017-06-06 14:20:00	3
104-40-5	4-Nonylphenol (sum of all isomers)	4087170	2017-06-06 00:35:00	6.59
104-40-5	4-Nonylphenol (sum of all isomers)	40870112	2017-06-05 23:00:00	1.44
104-40-5	4-Nonylphenol (sum of all isomers)	431046087595401	2017-06-07 19:35:00	3.26
104-40-5	4-Nonylphenol (sum of all isomers)	4087206	2017-06-07 12:50:00	47.83
104-40-5	4-Nonylphenol (sum of all isomers)	4087241	2017-06-07 14:40:00	0.66
104-40-5	4-Nonylphenol (sum of all isomers)	4087213	2017-06-07 18:15:00	9
104-40-5	4-Nonylphenol (sum of all isomers)	4087220	2017-06-07 17:00:00	0
104-40-5	4-Nonylphenol (sum of all isomers)	40870855	2017-06-06 19:25:00	193.48
104-40-5	4-Nonylphenol (sum of all isomers)	408442390	2017-06-08 19:15:00	2.72
20427-84-3	4-Nonylphenol diethoxylate (sum of all isomers)	413701087030001	2017-06-14 09:42:00	0
20427-84-3	4-Nonylphenol diethoxylate (sum of all isomers)	413538087022402	2017-06-14 11:07:00	0
20427-84-3	4-Nonylphenol diethoxylate (sum of all isomers)	4092750	2017-06-13 12:10:00	0
20427-84-3	4-Nonylphenol diethoxylate (sum of all isomers)	4095090	2017-06-13 15:34:00	0
20427-84-3	4-Nonylphenol diethoxylate (sum of all isomers)	4162510	2017-06-28 19:00:00	0
20427-84-3	4-Nonylphenol diethoxylate (sum of all isomers)	4119162	2017-06-26 18:45:00	0
20427-84-3	4-Nonylphenol diethoxylate (sum of all isomers)	4161820	2017-06-28 18:00:00	0
20427-84-3	4-Nonylphenol diethoxylate (sum of all isomers)	4165500	2017-06-28 20:00:00	0
20427-84-3	4-Nonylphenol diethoxylate (sum of all isomers)	4118990	2017-06-26 14:30:00	0
20427-84-3	4-Nonylphenol diethoxylate (sum of all isomers)	4108660	2017-06-27 13:00:00	0
20427-84-3	4-Nonylphenol diethoxylate (sum of all isomers)	4167300	2017-06-27 20:50:00	0
20427-84-3	4-Nonylphenol diethoxylate (sum of all isomers)	4167497	2017-06-27 19:40:00	0
20427-84-3	4-Nonylphenol diethoxylate (sum of all isomers)	4167665	2017-06-27 21:55:00	0
20427-84-3	4-Nonylphenol diethoxylate (sum of all isomers)	4164500	2017-06-29 13:00:00	0
20427-84-3	4-Nonylphenol diethoxylate (sum of all isomers)	4116012	2017-06-26 12:45:00	0
20427-84-3	4-Nonylphenol diethoxylate (sum of all isomers)	4119055	2017-06-26 15:30:00	0
20427-84-3	4-Nonylphenol diethoxylate (sum of all isomers)	4166000	2017-06-28 14:30:00	0
20427-84-3	4-Nonylphenol diethoxylate (sum of all isomers)	4166500	2017-06-28 13:00:00	0
20427-84-3	4-Nonylphenol diethoxylate (sum of all isomers)	4162010	2017-06-28 17:15:00	0
20427-84-3	4-Nonylphenol diethoxylate (sum of all isomers)	4163060	2017-06-28 15:30:00	0
20427-84-3	4-Nonylphenol diethoxylate (sum of all isomers)	4157000	2017-07-06 13:30:00	0
20427-84-3	4-Nonylphenol diethoxylate (sum of all isomers)	4101500	2017-06-27 15:00:00	0
20427-84-3	4-Nonylphenol diethoxylate (sum of all isomers)	4119138	2017-06-26 17:45:00	0
20427-84-3	4-Nonylphenol diethoxylate (sum of all isomers)	4024000	2017-07-24 07:50:00	0
20427-84-3	4-Nonylphenol diethoxylate (sum of all isomers)	4232050	2017-06-06 16:30:00	0
20427-84-3	4-Nonylphenol diethoxylate (sum of all isomers)	422644076300001	2017-06-08 13:30:00	0
20427-84-3	4-Nonylphenol diethoxylate (sum of all isomers)	4240253	2017-06-08 10:00:00	17.93
20427-84-3	4-Nonylphenol diethoxylate (sum of all isomers)	4231600	2017-06-06 08:45:00	0
20427-84-3	4-Nonylphenol diethoxylate (sum of all isomers)	423205010	2017-06-06 11:45:00	0
20427-84-3	4-Nonylphenol diethoxylate (sum of all isomers)	4232034	2017-06-06 14:30:00	0
20427-84-3	4-Nonylphenol diethoxylate (sum of all isomers)	430524076084201	2017-06-05 15:15:00	0
20427-84-3	4-Nonylphenol diethoxylate (sum of all isomers)	422026250	2017-06-07 07:30:00	0
20427-84-3	4-Nonylphenol diethoxylate (sum of all isomers)	431542077382401	2017-06-07 08:15:00	0
20427-84-3	4-Nonylphenol diethoxylate (sum of all isomers)	430629077274701	2017-06-06 13:15:00	0
20427-84-3	4-Nonylphenol diethoxylate (sum of all isomers)	4208000	2017-06-06 17:40:00	0
20427-84-3	4-Nonylphenol diethoxylate (sum of all isomers)	410832081262100	2017-06-07 12:30:00	0
20427-84-3	4-Nonylphenol diethoxylate (sum of all isomers)	4206000	2017-06-07 15:30:00	0
20427-84-3	4-Nonylphenol diethoxylate (sum of all isomers)	412204081511300	2017-06-06 08:30:00	0
20427-84-3	4-Nonylphenol diethoxylate (sum of all isomers)	4193500	2017-06-05 10:00:00	0
20427-84-3	4-Nonylphenol diethoxylate (sum of all isomers)	4201500	2017-06-06 10:00:00	0
20427-84-3	4-Nonylphenol diethoxylate (sum of all isomers)	4201555	2017-06-06 13:30:00	0
20427-84-3	4-Nonylphenol diethoxylate (sum of all isomers)	413308083541800	2017-06-05 13:00:00	0
20427-84-3	4-Nonylphenol diethoxylate (sum of all isomers)	413217083492900	2017-06-05 13:00:00	0
20427-84-3	4-Nonylphenol diethoxylate (sum of all isomers)	4194000	2017-06-05 16:00:00	0
20427-84-3	4-Nonylphenol diethoxylate (sum of all isomers)	412226081344500	2017-06-07 10:00:00	0
20427-84-3	4-Nonylphenol diethoxylate (sum of all isomers)	4201079	2017-06-07 17:30:00	0
20427-84-3	4-Nonylphenol diethoxylate (sum of all isomers)	4208501	2017-06-07 07:30:00	0
20427-84-3	4-Nonylphenol diethoxylate (sum of all isomers)	408507150	2017-06-08 16:50:00	0
20427-84-3	4-Nonylphenol diethoxylate (sum of all isomers)	4027000	2017-07-24 17:10:00	0
20427-84-3	4-Nonylphenol diethoxylate (sum of all isomers)	40851379	2017-06-08 15:25:00	0
20427-84-3	4-Nonylphenol diethoxylate (sum of all isomers)	4084468	2017-06-08 18:00:00	0
20427-84-3	4-Nonylphenol diethoxylate (sum of all isomers)	40871607	2017-06-05 16:30:00	0
20427-84-3	4-Nonylphenol diethoxylate (sum of all isomers)	4087072	2017-06-06 22:50:00	0
20427-84-3	4-Nonylphenol diethoxylate (sum of all isomers)	4085427	2017-06-07 22:20:00	0
20427-84-3	4-Nonylphenol diethoxylate (sum of all isomers)	4087040	2017-06-06 22:00:00	0
20427-84-3	4-Nonylphenol diethoxylate (sum of all isomers)	4087098	2017-06-06 17:40:00	0
20427-84-3	4-Nonylphenol diethoxylate (sum of all isomers)	4087014	2017-06-06 20:30:00	0
20427-84-3	4-Nonylphenol diethoxylate (sum of all isomers)	40870837	2017-06-06 23:35:00	0
20427-84-3	4-Nonylphenol diethoxylate (sum of all isomers)	4087141	2017-06-05 19:40:00	0
20427-84-3	4-Nonylphenol diethoxylate (sum of all isomers)	4087000	2017-06-06 14:20:00	0
20427-84-3	4-Nonylphenol diethoxylate (sum of all isomers)	4087170	2017-06-06 00:35:00	0
20427-84-3	4-Nonylphenol diethoxylate (sum of all isomers)	40870112	2017-06-05 23:00:00	0
20427-84-3	4-Nonylphenol diethoxylate (sum of all isomers)	431046087595401	2017-06-07 19:35:00	0
20427-84-3	4-Nonylphenol diethoxylate (sum of all isomers)	4087206	2017-06-07 12:50:00	0
20427-84-3	4-Nonylphenol diethoxylate (sum of all isomers)	4087241	2017-06-07 14:40:00	0
20427-84-3	4-Nonylphenol diethoxylate (sum of all isomers)	4087213	2017-06-07 18:15:00	0
20427-84-3	4-Nonylphenol diethoxylate (sum of all isomers)	4087220	2017-06-07 17:00:00	0
20427-84-3	4-Nonylphenol diethoxylate (sum of all isomers)	40870855	2017-06-06 19:25:00	0
20427-84-3	4-Nonylphenol diethoxylate (sum of all isomers)	408442390	2017-06-08 19:15:00	0
104-35-8	4-Nonylphenol monoethoxylate, (sum of all isomers)	413701087030001	2017-06-14 09:42:00	0
104-35-8	4-Nonylphenol monoethoxylate, (sum of all isomers)	413538087022402	2017-06-14 11:07:00	0
104-35-8	4-Nonylphenol monoethoxylate, (sum of all isomers)	4092750	2017-06-13 12:10:00	0
104-35-8	4-Nonylphenol monoethoxylate, (sum of all isomers)	4095090	2017-06-13 15:34:00	0
104-35-8	4-Nonylphenol monoethoxylate, (sum of all isomers)	4162510	2017-06-28 19:00:00	0
104-35-8	4-Nonylphenol monoethoxylate, (sum of all isomers)	4119162	2017-06-26 18:45:00	0
104-35-8	4-Nonylphenol monoethoxylate, (sum of all isomers)	4161820	2017-06-28 18:00:00	0
104-35-8	4-Nonylphenol monoethoxylate, (sum of all isomers)	4165500	2017-06-28 20:00:00	0
104-35-8	4-Nonylphenol monoethoxylate, (sum of all isomers)	4118990	2017-06-26 14:30:00	0
104-35-8	4-Nonylphenol monoethoxylate, (sum of all isomers)	4108660	2017-06-27 13:00:00	0
104-35-8	4-Nonylphenol monoethoxylate, (sum of all isomers)	4167300	2017-06-27 20:50:00	0
104-35-8	4-Nonylphenol monoethoxylate, (sum of all isomers)	4167497	2017-06-27 19:40:00	0
104-35-8	4-Nonylphenol monoethoxylate, (sum of all isomers)	4167665	2017-06-27 21:55:00	0
104-35-8	4-Nonylphenol monoethoxylate, (sum of all isomers)	4164500	2017-06-29 13:00:00	0
104-35-8	4-Nonylphenol monoethoxylate, (sum of all isomers)	4116012	2017-06-26 12:45:00	0
104-35-8	4-Nonylphenol monoethoxylate, (sum of all isomers)	4119055	2017-06-26 15:30:00	0
104-35-8	4-Nonylphenol monoethoxylate, (sum of all isomers)	4166000	2017-06-28 14:30:00	0
104-35-8	4-Nonylphenol monoethoxylate, (sum of all isomers)	4166500	2017-06-28 13:00:00	0
104-35-8	4-Nonylphenol monoethoxylate, (sum of all isomers)	4162010	2017-06-28 17:15:00	0
104-35-8	4-Nonylphenol monoethoxylate, (sum of all isomers)	4163060	2017-06-28 15:30:00	0
104-35-8	4-Nonylphenol monoethoxylate, (sum of all isomers)	4157000	2017-07-06 13:30:00	0
104-35-8	4-Nonylphenol monoethoxylate, (sum of all isomers)	4101500	2017-06-27 15:00:00	0
104-35-8	4-Nonylphenol monoethoxylate, (sum of all isomers)	4119138	2017-06-26 17:45:00	0
104-35-8	4-Nonylphenol monoethoxylate, (sum of all isomers)	4024000	2017-07-24 07:50:00	0
104-35-8	4-Nonylphenol monoethoxylate, (sum of all isomers)	4232050	2017-06-06 16:30:00	0
104-35-8	4-Nonylphenol monoethoxylate, (sum of all isomers)	422644076300001	2017-06-08 13:30:00	0
104-35-8	4-Nonylphenol monoethoxylate, (sum of all isomers)	4240253	2017-06-08 10:00:00	37.93
104-35-8	4-Nonylphenol monoethoxylate, (sum of all isomers)	4231600	2017-06-06 08:45:00	0
104-35-8	4-Nonylphenol monoethoxylate, (sum of all isomers)	423205010	2017-06-06 11:45:00	0
104-35-8	4-Nonylphenol monoethoxylate, (sum of all isomers)	4232034	2017-06-06 14:30:00	0
104-35-8	4-Nonylphenol monoethoxylate, (sum of all isomers)	430524076084201	2017-06-05 15:15:00	0
104-35-8	4-Nonylphenol monoethoxylate, (sum of all isomers)	422026250	2017-06-07 07:30:00	0
104-35-8	4-Nonylphenol monoethoxylate, (sum of all isomers)	431542077382401	2017-06-07 08:15:00	0
104-35-8	4-Nonylphenol monoethoxylate, (sum of all isomers)	430629077274701	2017-06-06 13:15:00	0
104-35-8	4-Nonylphenol monoethoxylate, (sum of all isomers)	4208000	2017-06-06 17:40:00	0
104-35-8	4-Nonylphenol monoethoxylate, (sum of all isomers)	410832081262100	2017-06-07 12:30:00	0
104-35-8	4-Nonylphenol monoethoxylate, (sum of all isomers)	4206000	2017-06-07 15:30:00	0
104-35-8	4-Nonylphenol monoethoxylate, (sum of all isomers)	412204081511300	2017-06-06 08:30:00	0
104-35-8	4-Nonylphenol monoethoxylate, (sum of all isomers)	4193500	2017-06-05 10:00:00	0
104-35-8	4-Nonylphenol monoethoxylate, (sum of all isomers)	4201500	2017-06-06 10:00:00	0
104-35-8	4-Nonylphenol monoethoxylate, (sum of all isomers)	4201555	2017-06-06 13:30:00	0
104-35-8	4-Nonylphenol monoethoxylate, (sum of all isomers)	413308083541800	2017-06-05 13:00:00	0
104-35-8	4-Nonylphenol monoethoxylate, (sum of all isomers)	413217083492900	2017-06-05 13:00:00	0
104-35-8	4-Nonylphenol monoethoxylate, (sum of all isomers)	4194000	2017-06-05 16:00:00	0
104-35-8	4-Nonylphenol monoethoxylate, (sum of all isomers)	412226081344500	2017-06-07 10:00:00	0
104-35-8	4-Nonylphenol monoethoxylate, (sum of all isomers)	4201079	2017-06-07 17:30:00	0
104-35-8	4-Nonylphenol monoethoxylate, (sum of all isomers)	4208501	2017-06-07 07:30:00	0
104-35-8	4-Nonylphenol monoethoxylate, (sum of all isomers)	408507150	2017-06-08 16:50:00	0
104-35-8	4-Nonylphenol monoethoxylate, (sum of all isomers)	4027000	2017-07-24 17:10:00	0
104-35-8	4-Nonylphenol monoethoxylate, (sum of all isomers)	40851379	2017-06-08 15:25:00	0
104-35-8	4-Nonylphenol monoethoxylate, (sum of all isomers)	4084468	2017-06-08 18:00:00	0
104-35-8	4-Nonylphenol monoethoxylate, (sum of all isomers)	40871607	2017-06-05 16:30:00	0
104-35-8	4-Nonylphenol monoethoxylate, (sum of all isomers)	4087072	2017-06-06 22:50:00	0
104-35-8	4-Nonylphenol monoethoxylate, (sum of all isomers)	4085427	2017-06-07 22:20:00	0
104-35-8	4-Nonylphenol monoethoxylate, (sum of all isomers)	4087040	2017-06-06 22:00:00	0
104-35-8	4-Nonylphenol monoethoxylate, (sum of all isomers)	4087098	2017-06-06 17:40:00	0
104-35-8	4-Nonylphenol monoethoxylate, (sum of all isomers)	4087014	2017-06-06 20:30:00	0
104-35-8	4-Nonylphenol monoethoxylate, (sum of all isomers)	40870837	2017-06-06 23:35:00	0
104-35-8	4-Nonylphenol monoethoxylate, (sum of all isomers)	4087141	2017-06-05 19:40:00	0
104-35-8	4-Nonylphenol monoethoxylate, (sum of all isomers)	4087000	2017-06-06 14:20:00	0
104-35-8	4-Nonylphenol monoethoxylate, (sum of all isomers)	4087170	2017-06-06 00:35:00	0
104-35-8	4-Nonylphenol monoethoxylate, (sum of all isomers)	40870112	2017-06-05 23:00:00	0
104-35-8	4-Nonylphenol monoethoxylate, (sum of all isomers)	431046087595401	2017-06-07 19:35:00	0
104-35-8	4-Nonylphenol monoethoxylate, (sum of all isomers)	4087206	2017-06-07 12:50:00	0
104-35-8	4-Nonylphenol monoethoxylate, (sum of all isomers)	4087241	2017-06-07 14:40:00	0
104-35-8	4-Nonylphenol monoethoxylate, (sum of all isomers)	4087213	2017-06-07 18:15:00	0
104-35-8	4-Nonylphenol monoethoxylate, (sum of all isomers)	4087220	2017-06-07 17:00:00	0
104-35-8	4-Nonylphenol monoethoxylate, (sum of all isomers)	40870855	2017-06-06 19:25:00	21.96
104-35-8	4-Nonylphenol monoethoxylate, (sum of all isomers)	408442390	2017-06-08 19:15:00	0
140-66-9	4-tert-Octylphenol	413701087030001	2017-06-14 09:42:00	0
140-66-9	4-tert-Octylphenol	413538087022402	2017-06-14 11:07:00	0
140-66-9	4-tert-Octylphenol	4092750	2017-06-13 12:10:00	10.94
140-66-9	4-tert-Octylphenol	4095090	2017-06-13 15:34:00	0
140-66-9	4-tert-Octylphenol	4162510	2017-06-28 19:00:00	0
140-66-9	4-tert-Octylphenol	4119162	2017-06-26 18:45:00	0
140-66-9	4-tert-Octylphenol	4161820	2017-06-28 18:00:00	0
140-66-9	4-tert-Octylphenol	4165500	2017-06-28 20:00:00	0.29
140-66-9	4-tert-Octylphenol	4118990	2017-06-26 14:30:00	0
140-66-9	4-tert-Octylphenol	4108660	2017-06-27 13:00:00	0
140-66-9	4-tert-Octylphenol	4167300	2017-06-27 20:50:00	0
140-66-9	4-tert-Octylphenol	4167497	2017-06-27 19:40:00	0
140-66-9	4-tert-Octylphenol	4167665	2017-06-27 21:55:00	0
140-66-9	4-tert-Octylphenol	4164500	2017-06-29 13:00:00	0
140-66-9	4-tert-Octylphenol	4116012	2017-06-26 12:45:00	0
140-66-9	4-tert-Octylphenol	4119055	2017-06-26 15:30:00	0
140-66-9	4-tert-Octylphenol	4166000	2017-06-28 14:30:00	0
140-66-9	4-tert-Octylphenol	4166500	2017-06-28 13:00:00	0
140-66-9	4-tert-Octylphenol	4162010	2017-06-28 17:15:00	0.41
140-66-9	4-tert-Octylphenol	4163060	2017-06-28 15:30:00	1.42
140-66-9	4-tert-Octylphenol	4157000	2017-07-06 13:30:00	0
140-66-9	4-tert-Octylphenol	4101500	2017-06-27 15:00:00	0
140-66-9	4-tert-Octylphenol	4119138	2017-06-26 17:45:00	0
140-66-9	4-tert-Octylphenol	4024000	2017-07-24 07:50:00	0
140-66-9	4-tert-Octylphenol	4232050	2017-06-06 16:30:00	0
140-66-9	4-tert-Octylphenol	422644076300001	2017-06-08 13:30:00	0
140-66-9	4-tert-Octylphenol	4240253	2017-06-08 10:00:00	0.54
140-66-9	4-tert-Octylphenol	4231600	2017-06-06 08:45:00	0
140-66-9	4-tert-Octylphenol	423205010	2017-06-06 11:45:00	0
140-66-9	4-tert-Octylphenol	4232034	2017-06-06 14:30:00	0
140-66-9	4-tert-Octylphenol	430524076084201	2017-06-05 15:15:00	0.24
140-66-9	4-tert-Octylphenol	422026250	2017-06-07 07:30:00	0
140-66-9	4-tert-Octylphenol	431542077382401	2017-06-07 08:15:00	0.65
140-66-9	4-tert-Octylphenol	430629077274701	2017-06-06 13:15:00	0
140-66-9	4-tert-Octylphenol	4208000	2017-06-06 17:40:00	0
140-66-9	4-tert-Octylphenol	410832081262100	2017-06-07 12:30:00	0
140-66-9	4-tert-Octylphenol	4206000	2017-06-07 15:30:00	0
140-66-9	4-tert-Octylphenol	412204081511300	2017-06-06 08:30:00	0
140-66-9	4-tert-Octylphenol	4193500	2017-06-05 10:00:00	0
140-66-9	4-tert-Octylphenol	4201500	2017-06-06 10:00:00	0
140-66-9	4-tert-Octylphenol	4201555	2017-06-06 13:30:00	0
140-66-9	4-tert-Octylphenol	413308083541800	2017-06-05 13:00:00	0
140-66-9	4-tert-Octylphenol	413217083492900	2017-06-05 13:00:00	0
140-66-9	4-tert-Octylphenol	4194000	2017-06-05 16:00:00	0.61
140-66-9	4-tert-Octylphenol	412226081344500	2017-06-07 10:00:00	1.49
140-66-9	4-tert-Octylphenol	4201079	2017-06-07 17:30:00	0
140-66-9	4-tert-Octylphenol	4208501	2017-06-07 07:30:00	0
140-66-9	4-tert-Octylphenol	408507150	2017-06-08 16:50:00	0
140-66-9	4-tert-Octylphenol	4027000	2017-07-24 17:10:00	0
140-66-9	4-tert-Octylphenol	40851379	2017-06-08 15:25:00	0
140-66-9	4-tert-Octylphenol	4084468	2017-06-08 18:00:00	0
140-66-9	4-tert-Octylphenol	40871607	2017-06-05 16:30:00	1.17
140-66-9	4-tert-Octylphenol	4087072	2017-06-06 22:50:00	1.52
140-66-9	4-tert-Octylphenol	4085427	2017-06-07 22:20:00	0
140-66-9	4-tert-Octylphenol	4087040	2017-06-06 22:00:00	3.85
140-66-9	4-tert-Octylphenol	4087098	2017-06-06 17:40:00	0
140-66-9	4-tert-Octylphenol	4087014	2017-06-06 20:30:00	0
140-66-9	4-tert-Octylphenol	40870837	2017-06-06 23:35:00	0
140-66-9	4-tert-Octylphenol	4087141	2017-06-05 19:40:00	0
140-66-9	4-tert-Octylphenol	4087000	2017-06-06 14:20:00	0.46
140-66-9	4-tert-Octylphenol	4087170	2017-06-06 00:35:00	0
140-66-9	4-tert-Octylphenol	40870112	2017-06-05 23:00:00	0
140-66-9	4-tert-Octylphenol	431046087595401	2017-06-07 19:35:00	0
140-66-9	4-tert-Octylphenol	4087206	2017-06-07 12:50:00	50.05
140-66-9	4-tert-Octylphenol	4087241	2017-06-07 14:40:00	0
140-66-9	4-tert-Octylphenol	4087213	2017-06-07 18:15:00	0
140-66-9	4-tert-Octylphenol	4087220	2017-06-07 17:00:00	0
140-66-9	4-tert-Octylphenol	40870855	2017-06-06 19:25:00	0
140-66-9	4-tert-Octylphenol	408442390	2017-06-08 19:15:00	0
2315-61-9	4-tert-Octylphenol diethoxylate	413701087030001	2017-06-14 09:42:00	0
2315-61-9	4-tert-Octylphenol diethoxylate	413538087022402	2017-06-14 11:07:00	0
2315-61-9	4-tert-Octylphenol diethoxylate	4092750	2017-06-13 12:10:00	0
2315-61-9	4-tert-Octylphenol diethoxylate	4095090	2017-06-13 15:34:00	0
2315-61-9	4-tert-Octylphenol diethoxylate	4162510	2017-06-28 19:00:00	0
2315-61-9	4-tert-Octylphenol diethoxylate	4119162	2017-06-26 18:45:00	0
2315-61-9	4-tert-Octylphenol diethoxylate	4161820	2017-06-28 18:00:00	0
2315-61-9	4-tert-Octylphenol diethoxylate	4165500	2017-06-28 20:00:00	0
2315-61-9	4-tert-Octylphenol diethoxylate	4118990	2017-06-26 14:30:00	0
2315-61-9	4-tert-Octylphenol diethoxylate	4108660	2017-06-27 13:00:00	0
2315-61-9	4-tert-Octylphenol diethoxylate	4167300	2017-06-27 20:50:00	0
2315-61-9	4-tert-Octylphenol diethoxylate	4167497	2017-06-27 19:40:00	0
2315-61-9	4-tert-Octylphenol diethoxylate	4167665	2017-06-27 21:55:00	0
2315-61-9	4-tert-Octylphenol diethoxylate	4164500	2017-06-29 13:00:00	0
2315-61-9	4-tert-Octylphenol diethoxylate	4116012	2017-06-26 12:45:00	0
2315-61-9	4-tert-Octylphenol diethoxylate	4119055	2017-06-26 15:30:00	0
2315-61-9	4-tert-Octylphenol diethoxylate	4166000	2017-06-28 14:30:00	0
2315-61-9	4-tert-Octylphenol diethoxylate	4166500	2017-06-28 13:00:00	0
2315-61-9	4-tert-Octylphenol diethoxylate	4162010	2017-06-28 17:15:00	0
2315-61-9	4-tert-Octylphenol diethoxylate	4163060	2017-06-28 15:30:00	0
2315-61-9	4-tert-Octylphenol diethoxylate	4157000	2017-07-06 13:30:00	0
2315-61-9	4-tert-Octylphenol diethoxylate	4101500	2017-06-27 15:00:00	0
2315-61-9	4-tert-Octylphenol diethoxylate	4119138	2017-06-26 17:45:00	0
2315-61-9	4-tert-Octylphenol diethoxylate	4024000	2017-07-24 07:50:00	0
2315-61-9	4-tert-Octylphenol diethoxylate	4232050	2017-06-06 16:30:00	0
2315-61-9	4-tert-Octylphenol diethoxylate	422644076300001	2017-06-08 13:30:00	0
2315-61-9	4-tert-Octylphenol diethoxylate	4240253	2017-06-08 10:00:00	0
2315-61-9	4-tert-Octylphenol diethoxylate	4231600	2017-06-06 08:45:00	0
2315-61-9	4-tert-Octylphenol diethoxylate	423205010	2017-06-06 11:45:00	0
2315-61-9	4-tert-Octylphenol diethoxylate	4232034	2017-06-06 14:30:00	0
2315-61-9	4-tert-Octylphenol diethoxylate	430524076084201	2017-06-05 15:15:00	0
2315-61-9	4-tert-Octylphenol diethoxylate	422026250	2017-06-07 07:30:00	0
2315-61-9	4-tert-Octylphenol diethoxylate	431542077382401	2017-06-07 08:15:00	0
2315-61-9	4-tert-Octylphenol diethoxylate	430629077274701	2017-06-06 13:15:00	0
2315-61-9	4-tert-Octylphenol diethoxylate	4208000	2017-06-06 17:40:00	0
2315-61-9	4-tert-Octylphenol diethoxylate	410832081262100	2017-06-07 12:30:00	0
2315-61-9	4-tert-Octylphenol diethoxylate	4206000	2017-06-07 15:30:00	0
2315-61-9	4-tert-Octylphenol diethoxylate	412204081511300	2017-06-06 08:30:00	0
2315-61-9	4-tert-Octylphenol diethoxylate	4193500	2017-06-05 10:00:00	0
2315-61-9	4-tert-Octylphenol diethoxylate	4201500	2017-06-06 10:00:00	0
2315-61-9	4-tert-Octylphenol diethoxylate	4201555	2017-06-06 13:30:00	0
2315-61-9	4-tert-Octylphenol diethoxylate	413308083541800	2017-06-05 13:00:00	0
2315-61-9	4-tert-Octylphenol diethoxylate	413217083492900	2017-06-05 13:00:00	0
2315-61-9	4-tert-Octylphenol diethoxylate	4194000	2017-06-05 16:00:00	0
2315-61-9	4-tert-Octylphenol diethoxylate	412226081344500	2017-06-07 10:00:00	0
2315-61-9	4-tert-Octylphenol diethoxylate	4201079	2017-06-07 17:30:00	0
2315-61-9	4-tert-Octylphenol diethoxylate	4208501	2017-06-07 07:30:00	0
2315-61-9	4-tert-Octylphenol diethoxylate	408507150	2017-06-08 16:50:00	0
2315-61-9	4-tert-Octylphenol diethoxylate	4027000	2017-07-24 17:10:00	0
2315-61-9	4-tert-Octylphenol diethoxylate	40851379	2017-06-08 15:25:00	0
2315-61-9	4-tert-Octylphenol diethoxylate	4084468	2017-06-08 18:00:00	0
2315-61-9	4-tert-Octylphenol diethoxylate	40871607	2017-06-05 16:30:00	0
2315-61-9	4-tert-Octylphenol diethoxylate	4087072	2017-06-06 22:50:00	0
2315-61-9	4-tert-Octylphenol diethoxylate	4085427	2017-06-07 22:20:00	0
2315-61-9	4-tert-Octylphenol diethoxylate	4087040	2017-06-06 22:00:00	0
2315-61-9	4-tert-Octylphenol diethoxylate	4087098	2017-06-06 17:40:00	0
2315-61-9	4-tert-Octylphenol diethoxylate	4087014	2017-06-06 20:30:00	0
2315-61-9	4-tert-Octylphenol diethoxylate	40870837	2017-06-06 23:35:00	0
2315-61-9	4-tert-Octylphenol diethoxylate	4087141	2017-06-05 19:40:00	0
2315-61-9	4-tert-Octylphenol diethoxylate	4087000	2017-06-06 14:20:00	0
2315-61-9	4-tert-Octylphenol diethoxylate	4087170	2017-06-06 00:35:00	0
2315-61-9	4-tert-Octylphenol diethoxylate	40870112	2017-06-05 23:00:00	0
2315-61-9	4-tert-Octylphenol diethoxylate	431046087595401	2017-06-07 19:35:00	0
2315-61-9	4-tert-Octylphenol diethoxylate	4087206	2017-06-07 12:50:00	0
2315-61-9	4-tert-Octylphenol diethoxylate	4087241	2017-06-07 14:40:00	0
2315-61-9	4-tert-Octylphenol diethoxylate	4087213	2017-06-07 18:15:00	0
2315-61-9	4-tert-Octylphenol diethoxylate	4087220	2017-06-07 17:00:00	0
2315-61-9	4-tert-Octylphenol diethoxylate	40870855	2017-06-06 19:25:00	0
2315-61-9	4-tert-Octylphenol diethoxylate	408442390	2017-06-08 19:15:00	0
83-32-9	Acenaphthene	413701087030001	2017-06-14 09:42:00	0.79
83-32-9	Acenaphthene	413538087022402	2017-06-14 11:07:00	0.15
83-32-9	Acenaphthene	4092750	2017-06-13 12:10:00	23.04
83-32-9	Acenaphthene	4095090	2017-06-13 15:34:00	0.06
83-32-9	Acenaphthene	4162510	2017-06-28 14:00:00	0.6
83-32-9	Acenaphthene	4119162	2017-06-26 13:45:00	1.6
83-32-9	Acenaphthene	4161820	2017-06-28 13:00:00	0.42
83-32-9	Acenaphthene	4165500	2017-06-28 15:00:00	0.3
83-32-9	Acenaphthene	4118990	2017-06-26 09:30:00	0.53
83-32-9	Acenaphthene	4108660	2017-06-27 08:00:00	0.03
83-32-9	Acenaphthene	4167300	2017-06-27 15:50:00	0.05
83-32-9	Acenaphthene	4167497	2017-06-27 14:40:00	0.06
83-32-9	Acenaphthene	4167665	2017-06-27 16:55:00	1.81
83-32-9	Acenaphthene	4164500	2017-06-29 08:00:00	0.06
83-32-9	Acenaphthene	4116012	2017-06-02 07:45:00	0.18
83-32-9	Acenaphthene	4119055	2017-06-26 10:30:00	6.44
83-32-9	Acenaphthene	4166000	2017-06-28 09:30:00	0.23
83-32-9	Acenaphthene	4166500	2017-06-28 08:00:00	6.16
83-32-9	Acenaphthene	4162010	2017-06-28 12:15:00	1.26
83-32-9	Acenaphthene	4163060	2017-06-28 10:30:00	4.42
83-32-9	Acenaphthene	4157000	2017-07-06 08:30:00	0.11
83-32-9	Acenaphthene	4101500	2017-06-27 10:00:00	0.85
83-32-9	Acenaphthene	4119138	2017-06-26 12:45:00	8.49
83-32-9	Acenaphthene	4024000	2017-07-24 07:50:00	0.01
83-32-9	Acenaphthene	4232050	2017-06-06 16:30:00	5.14
83-32-9	Acenaphthene	422644076300001	2017-06-08 15:30:00	0.16
83-32-9	Acenaphthene	4240253	2017-06-08 10:00:00	34.48
83-32-9	Acenaphthene	4231600	2017-06-06 08:45:00	0.06
83-32-9	Acenaphthene	4240105	2017-06-06 11:00:00	1.14
83-32-9	Acenaphthene	423205010	2017-06-06 11:45:00	0.5
83-32-9	Acenaphthene	4232034	2017-06-06 14:30:00	0.04
83-32-9	Acenaphthene	430524076084201	2017-06-05 15:15:00	1
83-32-9	Acenaphthene	422026250	2017-06-07 07:30:00	0.1
83-32-9	Acenaphthene	431542077382401	2017-06-07 08:30:00	1.82
83-32-9	Acenaphthene	430629077274701	2017-06-06 13:15:00	0.7
83-32-9	Acenaphthene	4208000	2017-06-06 13:00:00	27.28
83-32-9	Acenaphthene	410832081262100	2017-06-07 12:30:00	0.4
83-32-9	Acenaphthene	4206000	2017-06-07 15:30:00	2.83
83-32-9	Acenaphthene	412204081511300	2017-06-06 13:00:00	0.19
83-32-9	Acenaphthene	4193500	2017-06-05 10:00:00	0.14
83-32-9	Acenaphthene	4201500	2017-06-06 10:00:00	0.07
83-32-9	Acenaphthene	4201555	2017-06-06 13:30:00	0.27
83-32-9	Acenaphthene	413308083541800	2017-06-05 13:00:00	0.2
83-32-9	Acenaphthene	413217083492900	2017-06-05 13:00:00	0.06
83-32-9	Acenaphthene	4194000	2017-06-05 16:00:00	0.74
83-32-9	Acenaphthene	412226081344500	2017-06-07 10:00:00	0.07
83-32-9	Acenaphthene	4201079	2017-06-07 17:30:00	0.08
83-32-9	Acenaphthene	4208501	2017-06-07 07:30:00	0.96
83-32-9	Acenaphthene	408507150	2017-06-08 11:50:00	0.04
83-32-9	Acenaphthene	4027000	2017-07-24 12:10:00	0
83-32-9	Acenaphthene	40851379	2017-06-08 10:25:00	0.09
83-32-9	Acenaphthene	4084468	2017-06-08 13:00:00	0.02
83-32-9	Acenaphthene	40871607	2017-06-05 11:30:00	4.88
83-32-9	Acenaphthene	4087072	2017-06-06 17:50:00	1.75
83-32-9	Acenaphthene	4085427	2017-06-07 17:20:00	0.01
83-32-9	Acenaphthene	4087040	2017-06-06 17:00:00	0.5
83-32-9	Acenaphthene	4087098	2017-06-06 12:40:00	2.17
83-32-9	Acenaphthene	4087014	2017-06-06 15:30:00	0.01
83-32-9	Acenaphthene	40870837	2017-06-06 18:35:00	1.91
83-32-9	Acenaphthene	4087141	2017-06-05 14:40:00	1.11
83-32-9	Acenaphthene	4087000	2017-06-06 09:20:00	1.66
83-32-9	Acenaphthene	4087170	2017-06-05 19:35:00	1.03
83-32-9	Acenaphthene	40870112	2017-06-05 18:00:00	0.1
83-32-9	Acenaphthene	431046087595401	2017-06-07 14:35:00	0.79
83-32-9	Acenaphthene	4087206	2017-06-07 07:50:00	3.74
83-32-9	Acenaphthene	4087241	2017-06-07 09:40:00	0.17
83-32-9	Acenaphthene	4087213	2017-06-07 13:15:00	0.98
83-32-9	Acenaphthene	4087220	2017-06-07 12:00:00	0.04
83-32-9	Acenaphthene	40870855	2017-06-06 14:25:00	3.98
83-32-9	Acenaphthene	408442390	2017-06-08 14:15:00	0.11
208-96-8	Acenaphthylene	413701087030001	2017-06-14 09:42:00	0.12
208-96-8	Acenaphthylene	413538087022402	2017-06-14 11:07:00	0.03
208-96-8	Acenaphthylene	4092750	2017-06-13 12:10:00	2.31
208-96-8	Acenaphthylene	4095090	2017-06-13 15:34:00	0.04
208-96-8	Acenaphthylene	4162510	2017-06-28 14:00:00	0.13
208-96-8	Acenaphthylene	4119162	2017-06-26 13:45:00	0.3
208-96-8	Acenaphthylene	4161820	2017-06-28 13:00:00	0.1
208-96-8	Acenaphthylene	4165500	2017-06-28 15:00:00	0.08
208-96-8	Acenaphthylene	4118990	2017-06-26 09:30:00	0.3
208-96-8	Acenaphthylene	4108660	2017-06-27 08:00:00	0.02
208-96-8	Acenaphthylene	4167300	2017-06-27 15:50:00	0.03
208-96-8	Acenaphthylene	4167497	2017-06-27 14:40:00	0.03
208-96-8	Acenaphthylene	4167665	2017-06-27 16:55:00	0.44
208-96-8	Acenaphthylene	4164500	2017-06-29 08:00:00	0
208-96-8	Acenaphthylene	4116012	2017-06-02 07:45:00	0.01
208-96-8	Acenaphthylene	4119055	2017-06-26 10:30:00	0.58
208-96-8	Acenaphthylene	4166000	2017-06-28 09:30:00	0.14
208-96-8	Acenaphthylene	4166500	2017-06-28 08:00:00	0.28
208-96-8	Acenaphthylene	4162010	2017-06-28 12:15:00	0.32
208-96-8	Acenaphthylene	4163060	2017-06-28 10:30:00	0.88
208-96-8	Acenaphthylene	4157000	2017-07-06 08:30:00	0.02
208-96-8	Acenaphthylene	4101500	2017-06-27 10:00:00	0.85
208-96-8	Acenaphthylene	4119138	2017-06-26 12:45:00	0.36
208-96-8	Acenaphthylene	4024000	2017-07-24 07:50:00	0.01
208-96-8	Acenaphthylene	4232050	2017-06-06 16:30:00	0.45
208-96-8	Acenaphthylene	422644076300001	2017-06-08 15:30:00	0.47
208-96-8	Acenaphthylene	4240253	2017-06-08 10:00:00	0.9
208-96-8	Acenaphthylene	4231600	2017-06-06 08:45:00	0.04
208-96-8	Acenaphthylene	4240105	2017-06-06 11:00:00	0.42
208-96-8	Acenaphthylene	423205010	2017-06-06 11:45:00	0.03
208-96-8	Acenaphthylene	4232034	2017-06-06 14:30:00	0.01
208-96-8	Acenaphthylene	430524076084201	2017-06-05 15:15:00	0.23
208-96-8	Acenaphthylene	422026250	2017-06-07 07:30:00	0.04
208-96-8	Acenaphthylene	431542077382401	2017-06-07 08:30:00	0.24
208-96-8	Acenaphthylene	430629077274701	2017-06-06 13:15:00	0.42
208-96-8	Acenaphthylene	4208000	2017-06-06 13:00:00	0.22
208-96-8	Acenaphthylene	410832081262100	2017-06-07 12:30:00	0.12
208-96-8	Acenaphthylene	4206000	2017-06-07 15:30:00	0.2
208-96-8	Acenaphthylene	412204081511300	2017-06-06 13:00:00	0.06
208-96-8	Acenaphthylene	4193500	2017-06-05 10:00:00	0.23
208-96-8	Acenaphthylene	4201500	2017-06-06 10:00:00	0.06
208-96-8	Acenaphthylene	4201555	2017-06-06 13:30:00	0.07
208-96-8	Acenaphthylene	413308083541800	2017-06-05 13:00:00	0.01
208-96-8	Acenaphthylene	413217083492900	2017-06-05 13:00:00	0.02
208-96-8	Acenaphthylene	4194000	2017-06-05 16:00:00	0.09
208-96-8	Acenaphthylene	412226081344500	2017-06-07 10:00:00	0.04
208-96-8	Acenaphthylene	4201079	2017-06-07 17:30:00	0.02
208-96-8	Acenaphthylene	4208501	2017-06-07 07:30:00	0.06
208-96-8	Acenaphthylene	408507150	2017-06-08 11:50:00	0.02
208-96-8	Acenaphthylene	4027000	2017-07-24 12:10:00	0
208-96-8	Acenaphthylene	40851379	2017-06-08 10:25:00	0.07
208-96-8	Acenaphthylene	4084468	2017-06-08 13:00:00	0.02
208-96-8	Acenaphthylene	40871607	2017-06-05 11:30:00	0.49
208-96-8	Acenaphthylene	4087072	2017-06-06 17:50:00	0.24
208-96-8	Acenaphthylene	4085427	2017-06-07 17:20:00	0
208-96-8	Acenaphthylene	4087040	2017-06-06 17:00:00	0.08
208-96-8	Acenaphthylene	4087098	2017-06-06 12:40:00	0.15
208-96-8	Acenaphthylene	4087014	2017-06-06 15:30:00	0
208-96-8	Acenaphthylene	40870837	2017-06-06 18:35:00	0.2
208-96-8	Acenaphthylene	4087141	2017-06-05 14:40:00	0.15
208-96-8	Acenaphthylene	4087000	2017-06-06 09:20:00	0.14
208-96-8	Acenaphthylene	4087170	2017-06-05 19:35:00	0.17
208-96-8	Acenaphthylene	40870112	2017-06-05 18:00:00	0.02
208-96-8	Acenaphthylene	431046087595401	2017-06-07 14:35:00	0.18
208-96-8	Acenaphthylene	4087206	2017-06-07 07:50:00	0.77
208-96-8	Acenaphthylene	4087241	2017-06-07 09:40:00	0.04
208-96-8	Acenaphthylene	4087213	2017-06-07 13:15:00	0.42
208-96-8	Acenaphthylene	4087220	2017-06-07 12:00:00	0.03
208-96-8	Acenaphthylene	40870855	2017-06-06 14:25:00	0.28
208-96-8	Acenaphthylene	408442390	2017-06-08 14:15:00	0.02
98-86-2	Acetophenone	413701087030001	2017-06-14 09:42:00	0
98-86-2	Acetophenone	413538087022402	2017-06-14 11:07:00	0
98-86-2	Acetophenone	4092750	2017-06-13 12:10:00	0
98-86-2	Acetophenone	4095090	2017-06-13 15:34:00	0
98-86-2	Acetophenone	4162510	2017-06-28 19:00:00	0
98-86-2	Acetophenone	4119162	2017-06-26 18:45:00	0
98-86-2	Acetophenone	4161820	2017-06-28 18:00:00	0
98-86-2	Acetophenone	4165500	2017-06-28 20:00:00	0
98-86-2	Acetophenone	4118990	2017-06-26 14:30:00	0
98-86-2	Acetophenone	4108660	2017-06-27 13:00:00	0
98-86-2	Acetophenone	4167300	2017-06-27 20:50:00	0
98-86-2	Acetophenone	4167497	2017-06-27 19:40:00	0
98-86-2	Acetophenone	4167665	2017-06-27 21:55:00	0
98-86-2	Acetophenone	4164500	2017-06-29 13:00:00	0
98-86-2	Acetophenone	4116012	2017-06-26 12:45:00	0
98-86-2	Acetophenone	4119055	2017-06-26 15:30:00	0
98-86-2	Acetophenone	4166000	2017-06-28 14:30:00	0
98-86-2	Acetophenone	4166500	2017-06-28 13:00:00	0
98-86-2	Acetophenone	4162010	2017-06-28 17:15:00	27.17
98-86-2	Acetophenone	4163060	2017-06-28 15:30:00	0
98-86-2	Acetophenone	4157000	2017-07-06 13:30:00	0
98-86-2	Acetophenone	4101500	2017-06-27 15:00:00	0
98-86-2	Acetophenone	4119138	2017-06-26 17:45:00	0
98-86-2	Acetophenone	4024000	2017-07-24 07:50:00	35.71
98-86-2	Acetophenone	4232050	2017-06-06 16:30:00	0
98-86-2	Acetophenone	422644076300001	2017-06-08 13:30:00	44.64
98-86-2	Acetophenone	4240253	2017-06-08 10:00:00	62.5
98-86-2	Acetophenone	4231600	2017-06-06 08:45:00	56.82
98-86-2	Acetophenone	423205010	2017-06-06 11:45:00	0
98-86-2	Acetophenone	4232034	2017-06-06 14:30:00	0
98-86-2	Acetophenone	430524076084201	2017-06-05 15:15:00	0
98-86-2	Acetophenone	422026250	2017-06-07 07:30:00	0
98-86-2	Acetophenone	431542077382401	2017-06-07 08:15:00	0
98-86-2	Acetophenone	430629077274701	2017-06-06 13:15:00	0
98-86-2	Acetophenone	4208000	2017-06-06 17:40:00	0
98-86-2	Acetophenone	410832081262100	2017-06-07 12:30:00	0
98-86-2	Acetophenone	4206000	2017-06-07 15:30:00	0
98-86-2	Acetophenone	412204081511300	2017-06-06 08:30:00	0
98-86-2	Acetophenone	4193500	2017-06-05 10:00:00	0
98-86-2	Acetophenone	4201500	2017-06-06 10:00:00	0
98-86-2	Acetophenone	4201555	2017-06-06 13:30:00	0
98-86-2	Acetophenone	413308083541800	2017-06-05 13:00:00	0
98-86-2	Acetophenone	413217083492900	2017-06-05 13:00:00	0
98-86-2	Acetophenone	4194000	2017-06-05 16:00:00	0
98-86-2	Acetophenone	412226081344500	2017-06-07 10:00:00	0
98-86-2	Acetophenone	4201079	2017-06-07 17:30:00	0
98-86-2	Acetophenone	4208501	2017-06-07 07:30:00	32.89
98-86-2	Acetophenone	408507150	2017-06-08 16:50:00	0
98-86-2	Acetophenone	4027000	2017-07-24 17:10:00	0
98-86-2	Acetophenone	40851379	2017-06-08 15:25:00	35
98-86-2	Acetophenone	4084468	2017-06-08 18:00:00	0
98-86-2	Acetophenone	40871607	2017-06-05 16:30:00	0
98-86-2	Acetophenone	4087072	2017-06-06 22:50:00	0
98-86-2	Acetophenone	4085427	2017-06-07 22:20:00	0
98-86-2	Acetophenone	4087040	2017-06-06 22:00:00	0
98-86-2	Acetophenone	4087098	2017-06-06 17:40:00	50
98-86-2	Acetophenone	4087014	2017-06-06 20:30:00	0
98-86-2	Acetophenone	40870837	2017-06-06 23:35:00	0
98-86-2	Acetophenone	4087141	2017-06-05 19:40:00	0
98-86-2	Acetophenone	4087000	2017-06-06 14:20:00	0
98-86-2	Acetophenone	4087170	2017-06-06 00:35:00	0
98-86-2	Acetophenone	40870112	2017-06-05 23:00:00	0
98-86-2	Acetophenone	431046087595401	2017-06-07 19:35:00	0
98-86-2	Acetophenone	4087206	2017-06-07 12:50:00	54.69
98-86-2	Acetophenone	4087241	2017-06-07 14:40:00	0
98-86-2	Acetophenone	4087213	2017-06-07 18:15:00	0
98-86-2	Acetophenone	4087220	2017-06-07 17:00:00	0
98-86-2	Acetophenone	40870855	2017-06-06 19:25:00	0
98-86-2	Acetophenone	408442390	2017-06-08 19:15:00	0
21145-77-7	Acetyl hexamethyl tetrahydro naphthalene (AHTN)	413701087030001	2017-06-14 09:42:00	0
21145-77-7	Acetyl hexamethyl tetrahydro naphthalene (AHTN)	413538087022402	2017-06-14 11:07:00	0
21145-77-7	Acetyl hexamethyl tetrahydro naphthalene (AHTN)	4092750	2017-06-13 12:10:00	0
21145-77-7	Acetyl hexamethyl tetrahydro naphthalene (AHTN)	4095090	2017-06-13 15:34:00	0
21145-77-7	Acetyl hexamethyl tetrahydro naphthalene (AHTN)	4162510	2017-06-28 19:00:00	0
21145-77-7	Acetyl hexamethyl tetrahydro naphthalene (AHTN)	4119162	2017-06-26 18:45:00	0
21145-77-7	Acetyl hexamethyl tetrahydro naphthalene (AHTN)	4161820	2017-06-28 18:00:00	0
21145-77-7	Acetyl hexamethyl tetrahydro naphthalene (AHTN)	4165500	2017-06-28 20:00:00	0.15
21145-77-7	Acetyl hexamethyl tetrahydro naphthalene (AHTN)	4118990	2017-06-26 14:30:00	0
21145-77-7	Acetyl hexamethyl tetrahydro naphthalene (AHTN)	4108660	2017-06-27 13:00:00	0
21145-77-7	Acetyl hexamethyl tetrahydro naphthalene (AHTN)	4167300	2017-06-27 20:50:00	0
21145-77-7	Acetyl hexamethyl tetrahydro naphthalene (AHTN)	4167497	2017-06-27 19:40:00	3.31
21145-77-7	Acetyl hexamethyl tetrahydro naphthalene (AHTN)	4167665	2017-06-27 21:55:00	0.49
21145-77-7	Acetyl hexamethyl tetrahydro naphthalene (AHTN)	4164500	2017-06-29 13:00:00	0
21145-77-7	Acetyl hexamethyl tetrahydro naphthalene (AHTN)	4116012	2017-06-26 12:45:00	0
21145-77-7	Acetyl hexamethyl tetrahydro naphthalene (AHTN)	4119055	2017-06-26 15:30:00	0
21145-77-7	Acetyl hexamethyl tetrahydro naphthalene (AHTN)	4166000	2017-06-28 14:30:00	0
21145-77-7	Acetyl hexamethyl tetrahydro naphthalene (AHTN)	4166500	2017-06-28 13:00:00	0.34
21145-77-7	Acetyl hexamethyl tetrahydro naphthalene (AHTN)	4162010	2017-06-28 17:15:00	0
21145-77-7	Acetyl hexamethyl tetrahydro naphthalene (AHTN)	4163060	2017-06-28 15:30:00	1.03
21145-77-7	Acetyl hexamethyl tetrahydro naphthalene (AHTN)	4157000	2017-07-06 13:30:00	0
21145-77-7	Acetyl hexamethyl tetrahydro naphthalene (AHTN)	4101500	2017-06-27 15:00:00	0
21145-77-7	Acetyl hexamethyl tetrahydro naphthalene (AHTN)	4119138	2017-06-26 17:45:00	0
21145-77-7	Acetyl hexamethyl tetrahydro naphthalene (AHTN)	4024000	2017-07-24 07:50:00	0
21145-77-7	Acetyl hexamethyl tetrahydro naphthalene (AHTN)	4232050	2017-06-06 16:30:00	0
21145-77-7	Acetyl hexamethyl tetrahydro naphthalene (AHTN)	422644076300001	2017-06-08 13:30:00	0
21145-77-7	Acetyl hexamethyl tetrahydro naphthalene (AHTN)	4240253	2017-06-08 10:00:00	0.5
21145-77-7	Acetyl hexamethyl tetrahydro naphthalene (AHTN)	4231600	2017-06-06 08:45:00	0.22
21145-77-7	Acetyl hexamethyl tetrahydro naphthalene (AHTN)	423205010	2017-06-06 11:45:00	0
21145-77-7	Acetyl hexamethyl tetrahydro naphthalene (AHTN)	4232034	2017-06-06 14:30:00	0
21145-77-7	Acetyl hexamethyl tetrahydro naphthalene (AHTN)	430524076084201	2017-06-05 15:15:00	0
21145-77-7	Acetyl hexamethyl tetrahydro naphthalene (AHTN)	422026250	2017-06-07 07:30:00	0
21145-77-7	Acetyl hexamethyl tetrahydro naphthalene (AHTN)	431542077382401	2017-06-07 08:15:00	0
21145-77-7	Acetyl hexamethyl tetrahydro naphthalene (AHTN)	430629077274701	2017-06-06 13:15:00	0
21145-77-7	Acetyl hexamethyl tetrahydro naphthalene (AHTN)	4208000	2017-06-06 17:40:00	0.4
21145-77-7	Acetyl hexamethyl tetrahydro naphthalene (AHTN)	410832081262100	2017-06-07 12:30:00	0
21145-77-7	Acetyl hexamethyl tetrahydro naphthalene (AHTN)	4206000	2017-06-07 15:30:00	0
21145-77-7	Acetyl hexamethyl tetrahydro naphthalene (AHTN)	412204081511300	2017-06-06 08:30:00	1.17
21145-77-7	Acetyl hexamethyl tetrahydro naphthalene (AHTN)	4193500	2017-06-05 10:00:00	0
21145-77-7	Acetyl hexamethyl tetrahydro naphthalene (AHTN)	4201500	2017-06-06 10:00:00	0.22
21145-77-7	Acetyl hexamethyl tetrahydro naphthalene (AHTN)	4201555	2017-06-06 13:30:00	0.39
21145-77-7	Acetyl hexamethyl tetrahydro naphthalene (AHTN)	413308083541800	2017-06-05 13:00:00	0
21145-77-7	Acetyl hexamethyl tetrahydro naphthalene (AHTN)	413217083492900	2017-06-05 13:00:00	0.34
21145-77-7	Acetyl hexamethyl tetrahydro naphthalene (AHTN)	4194000	2017-06-05 16:00:00	0
21145-77-7	Acetyl hexamethyl tetrahydro naphthalene (AHTN)	412226081344500	2017-06-07 10:00:00	0.51
21145-77-7	Acetyl hexamethyl tetrahydro naphthalene (AHTN)	4201079	2017-06-07 17:30:00	0
21145-77-7	Acetyl hexamethyl tetrahydro naphthalene (AHTN)	4208501	2017-06-07 07:30:00	0
21145-77-7	Acetyl hexamethyl tetrahydro naphthalene (AHTN)	408507150	2017-06-08 16:50:00	0
21145-77-7	Acetyl hexamethyl tetrahydro naphthalene (AHTN)	4027000	2017-07-24 17:10:00	0
21145-77-7	Acetyl hexamethyl tetrahydro naphthalene (AHTN)	40851379	2017-06-08 15:25:00	0
21145-77-7	Acetyl hexamethyl tetrahydro naphthalene (AHTN)	4084468	2017-06-08 18:00:00	0
21145-77-7	Acetyl hexamethyl tetrahydro naphthalene (AHTN)	40871607	2017-06-05 16:30:00	0
21145-77-7	Acetyl hexamethyl tetrahydro naphthalene (AHTN)	4087072	2017-06-06 22:50:00	0
21145-77-7	Acetyl hexamethyl tetrahydro naphthalene (AHTN)	4085427	2017-06-07 22:20:00	0
21145-77-7	Acetyl hexamethyl tetrahydro naphthalene (AHTN)	4087040	2017-06-06 22:00:00	0
21145-77-7	Acetyl hexamethyl tetrahydro naphthalene (AHTN)	4087098	2017-06-06 17:40:00	0
21145-77-7	Acetyl hexamethyl tetrahydro naphthalene (AHTN)	4087014	2017-06-06 20:30:00	0
21145-77-7	Acetyl hexamethyl tetrahydro naphthalene (AHTN)	40870837	2017-06-06 23:35:00	0
21145-77-7	Acetyl hexamethyl tetrahydro naphthalene (AHTN)	4087141	2017-06-05 19:40:00	0
21145-77-7	Acetyl hexamethyl tetrahydro naphthalene (AHTN)	4087000	2017-06-06 14:20:00	0
21145-77-7	Acetyl hexamethyl tetrahydro naphthalene (AHTN)	4087170	2017-06-06 00:35:00	0
21145-77-7	Acetyl hexamethyl tetrahydro naphthalene (AHTN)	40870112	2017-06-05 23:00:00	0
21145-77-7	Acetyl hexamethyl tetrahydro naphthalene (AHTN)	431046087595401	2017-06-07 19:35:00	0
21145-77-7	Acetyl hexamethyl tetrahydro naphthalene (AHTN)	4087206	2017-06-07 12:50:00	0
21145-77-7	Acetyl hexamethyl tetrahydro naphthalene (AHTN)	4087241	2017-06-07 14:40:00	0
21145-77-7	Acetyl hexamethyl tetrahydro naphthalene (AHTN)	4087213	2017-06-07 18:15:00	0
21145-77-7	Acetyl hexamethyl tetrahydro naphthalene (AHTN)	4087220	2017-06-07 17:00:00	0
21145-77-7	Acetyl hexamethyl tetrahydro naphthalene (AHTN)	40870855	2017-06-06 19:25:00	0
21145-77-7	Acetyl hexamethyl tetrahydro naphthalene (AHTN)	408442390	2017-06-08 19:15:00	0
120-12-7	Anthracene	413701087030001	2017-06-14 09:42:00	0.33
120-12-7	Anthracene	413538087022402	2017-06-14 11:07:00	0.03
120-12-7	Anthracene	4092750	2017-06-13 12:10:00	2.72
120-12-7	Anthracene	4095090	2017-06-13 15:34:00	0.05
120-12-7	Anthracene	4162510	2017-06-28 14:00:00	0.41
120-12-7	Anthracene	4119162	2017-06-26 13:45:00	2.2
120-12-7	Anthracene	4161820	2017-06-28 13:00:00	0.11
120-12-7	Anthracene	4165500	2017-06-28 15:00:00	0.14
120-12-7	Anthracene	4118990	2017-06-26 09:30:00	0.44
120-12-7	Anthracene	4108660	2017-06-27 08:00:00	0
120-12-7	Anthracene	4167300	2017-06-27 15:50:00	0.03
120-12-7	Anthracene	4167497	2017-06-27 14:40:00	0.03
120-12-7	Anthracene	4167665	2017-06-27 16:55:00	3.98
120-12-7	Anthracene	4164500	2017-06-29 08:00:00	0.02
120-12-7	Anthracene	4116012	2017-06-02 07:45:00	0.15
120-12-7	Anthracene	4119055	2017-06-26 10:30:00	1.26
120-12-7	Anthracene	4166000	2017-06-28 09:30:00	0.15
120-12-7	Anthracene	4166500	2017-06-28 08:00:00	1.51
120-12-7	Anthracene	4162010	2017-06-28 12:15:00	0.6
120-12-7	Anthracene	4163060	2017-06-28 10:30:00	2.23
120-12-7	Anthracene	4157000	2017-07-06 08:30:00	0.03
120-12-7	Anthracene	4101500	2017-06-27 10:00:00	0.76
120-12-7	Anthracene	4119138	2017-06-26 12:45:00	3.78
120-12-7	Anthracene	4024000	2017-07-24 07:50:00	0
120-12-7	Anthracene	4232050	2017-06-06 16:30:00	2.9
120-12-7	Anthracene	422644076300001	2017-06-08 15:30:00	0.23
120-12-7	Anthracene	4240253	2017-06-08 10:00:00	11.29
120-12-7	Anthracene	4231600	2017-06-06 08:45:00	0.04
120-12-7	Anthracene	4240105	2017-06-06 11:00:00	0.73
120-12-7	Anthracene	423205010	2017-06-06 11:45:00	0.33
120-12-7	Anthracene	4232034	2017-06-06 14:30:00	0.01
120-12-7	Anthracene	430524076084201	2017-06-05 15:15:00	0.57
120-12-7	Anthracene	422026250	2017-06-07 07:30:00	0.08
120-12-7	Anthracene	431542077382401	2017-06-07 08:30:00	1.17
120-12-7	Anthracene	430629077274701	2017-06-06 13:15:00	0.72
120-12-7	Anthracene	4208000	2017-06-06 13:00:00	0.64
120-12-7	Anthracene	410832081262100	2017-06-07 12:30:00	0.49
120-12-7	Anthracene	4206000	2017-06-07 15:30:00	0.48
120-12-7	Anthracene	412204081511300	2017-06-06 13:00:00	0.05
120-12-7	Anthracene	4193500	2017-06-05 10:00:00	0.13
120-12-7	Anthracene	4201500	2017-06-06 10:00:00	0.02
120-12-7	Anthracene	4201555	2017-06-06 13:30:00	0.1
120-12-7	Anthracene	413308083541800	2017-06-05 13:00:00	0.01
120-12-7	Anthracene	413217083492900	2017-06-05 13:00:00	0.01
120-12-7	Anthracene	4194000	2017-06-05 16:00:00	0.4
120-12-7	Anthracene	412226081344500	2017-06-07 10:00:00	0.03
120-12-7	Anthracene	4201079	2017-06-07 17:30:00	0.03
120-12-7	Anthracene	4208501	2017-06-07 07:30:00	0.19
120-12-7	Anthracene	408507150	2017-06-08 11:50:00	0.02
120-12-7	Anthracene	4027000	2017-07-24 12:10:00	0
120-12-7	Anthracene	40851379	2017-06-08 10:25:00	0.11
120-12-7	Anthracene	4084468	2017-06-08 13:00:00	0.01
120-12-7	Anthracene	40871607	2017-06-05 11:30:00	3.69
120-12-7	Anthracene	4087072	2017-06-06 17:50:00	0.48
120-12-7	Anthracene	4085427	2017-06-07 17:20:00	0.01
120-12-7	Anthracene	4087040	2017-06-06 17:00:00	0.22
120-12-7	Anthracene	4087098	2017-06-06 12:40:00	1.3
120-12-7	Anthracene	4087014	2017-06-06 15:30:00	0
120-12-7	Anthracene	40870837	2017-06-06 18:35:00	1.38
120-12-7	Anthracene	4087141	2017-06-05 14:40:00	0.62
120-12-7	Anthracene	4087000	2017-06-06 09:20:00	0.82
120-12-7	Anthracene	4087170	2017-06-05 19:35:00	0.43
120-12-7	Anthracene	40870112	2017-06-05 18:00:00	0.06
120-12-7	Anthracene	431046087595401	2017-06-07 14:35:00	0.51
120-12-7	Anthracene	4087206	2017-06-07 07:50:00	1.96
120-12-7	Anthracene	4087241	2017-06-07 09:40:00	0.09
120-12-7	Anthracene	4087213	2017-06-07 13:15:00	0.49
120-12-7	Anthracene	4087220	2017-06-07 12:00:00	0.02
120-12-7	Anthracene	40870855	2017-06-06 14:25:00	1.66
120-12-7	Anthracene	408442390	2017-06-08 14:15:00	0.07
84-65-1	Anthraquinone	413701087030001	2017-06-14 09:42:00	2.89
84-65-1	Anthraquinone	413538087022402	2017-06-14 11:07:00	0.58
84-65-1	Anthraquinone	4092750	2017-06-13 12:10:00	0
84-65-1	Anthraquinone	4095090	2017-06-13 15:34:00	1.91
84-65-1	Anthraquinone	4162510	2017-06-28 19:00:00	13.59
84-65-1	Anthraquinone	4119162	2017-06-26 18:45:00	33.59
84-65-1	Anthraquinone	4161820	2017-06-28 18:00:00	18.09
84-65-1	Anthraquinone	4165500	2017-06-28 20:00:00	6.59
84-65-1	Anthraquinone	4118990	2017-06-26 14:30:00	33.33
84-65-1	Anthraquinone	4108660	2017-06-27 13:00:00	0
84-65-1	Anthraquinone	4167300	2017-06-27 20:50:00	0.89
84-65-1	Anthraquinone	4167497	2017-06-27 19:40:00	2.24
84-65-1	Anthraquinone	4167665	2017-06-27 21:55:00	1.32
84-65-1	Anthraquinone	4164500	2017-06-29 13:00:00	0
84-65-1	Anthraquinone	4116012	2017-06-26 12:45:00	0
84-65-1	Anthraquinone	4119055	2017-06-26 15:30:00	8.79
84-65-1	Anthraquinone	4166000	2017-06-28 14:30:00	3.98
84-65-1	Anthraquinone	4166500	2017-06-28 13:00:00	14.1
84-65-1	Anthraquinone	4162010	2017-06-28 17:15:00	14.83
84-65-1	Anthraquinone	4163060	2017-06-28 15:30:00	12.27
84-65-1	Anthraquinone	4157000	2017-07-06 13:30:00	1.02
84-65-1	Anthraquinone	4101500	2017-06-27 15:00:00	5.75
84-65-1	Anthraquinone	4119138	2017-06-26 17:45:00	213.18
84-65-1	Anthraquinone	4024000	2017-07-24 07:50:00	0
84-65-1	Anthraquinone	4232050	2017-06-06 16:30:00	4.59
84-65-1	Anthraquinone	422644076300001	2017-06-08 13:30:00	0.65
84-65-1	Anthraquinone	4240253	2017-06-08 10:00:00	11.54
84-65-1	Anthraquinone	4231600	2017-06-06 08:45:00	0
84-65-1	Anthraquinone	423205010	2017-06-06 11:45:00	1.07
84-65-1	Anthraquinone	4232034	2017-06-06 14:30:00	0
84-65-1	Anthraquinone	430524076084201	2017-06-05 15:15:00	6.82
84-65-1	Anthraquinone	422026250	2017-06-07 07:30:00	1.55
84-65-1	Anthraquinone	431542077382401	2017-06-07 08:15:00	8.9
84-65-1	Anthraquinone	430629077274701	2017-06-06 13:15:00	11.89
84-65-1	Anthraquinone	4208000	2017-06-06 17:40:00	3.79
84-65-1	Anthraquinone	410832081262100	2017-06-07 12:30:00	4.07
84-65-1	Anthraquinone	4206000	2017-06-07 15:30:00	13.7
84-65-1	Anthraquinone	412204081511300	2017-06-06 08:30:00	1.85
84-65-1	Anthraquinone	4193500	2017-06-05 10:00:00	2.26
84-65-1	Anthraquinone	4201500	2017-06-06 10:00:00	0.88
84-65-1	Anthraquinone	4201555	2017-06-06 13:30:00	1.55
84-65-1	Anthraquinone	413308083541800	2017-06-05 13:00:00	0
84-65-1	Anthraquinone	413217083492900	2017-06-05 13:00:00	1.65
84-65-1	Anthraquinone	4194000	2017-06-05 16:00:00	3.21
84-65-1	Anthraquinone	412226081344500	2017-06-07 10:00:00	1.55
84-65-1	Anthraquinone	4201079	2017-06-07 17:30:00	0.72
84-65-1	Anthraquinone	4208501	2017-06-07 07:30:00	2.24
84-65-1	Anthraquinone	408507150	2017-06-08 16:50:00	3.56
84-65-1	Anthraquinone	4027000	2017-07-24 17:10:00	0
84-65-1	Anthraquinone	40851379	2017-06-08 15:25:00	2.69
84-65-1	Anthraquinone	4084468	2017-06-08 18:00:00	1.29
84-65-1	Anthraquinone	40871607	2017-06-05 16:30:00	17.87
84-65-1	Anthraquinone	4087072	2017-06-06 22:50:00	3.48
84-65-1	Anthraquinone	4085427	2017-06-07 22:20:00	0
84-65-1	Anthraquinone	4087040	2017-06-06 22:00:00	2.01
84-65-1	Anthraquinone	4087098	2017-06-06 17:40:00	22.48
84-65-1	Anthraquinone	4087014	2017-06-06 20:30:00	0
84-65-1	Anthraquinone	40870837	2017-06-06 23:35:00	13.9
84-65-1	Anthraquinone	4087141	2017-06-05 19:40:00	5.77
84-65-1	Anthraquinone	4087000	2017-06-06 14:20:00	2.36
84-65-1	Anthraquinone	4087170	2017-06-06 00:35:00	3.48
84-65-1	Anthraquinone	40870112	2017-06-05 23:00:00	2.24
84-65-1	Anthraquinone	431046087595401	2017-06-07 19:35:00	7.75
84-65-1	Anthraquinone	4087206	2017-06-07 12:50:00	10.98
84-65-1	Anthraquinone	4087241	2017-06-07 14:40:00	1.35
84-65-1	Anthraquinone	4087213	2017-06-07 18:15:00	23.66
84-65-1	Anthraquinone	4087220	2017-06-07 17:00:00	0.78
84-65-1	Anthraquinone	40870855	2017-06-06 19:25:00	38.51
84-65-1	Anthraquinone	408442390	2017-06-08 19:15:00	2.65
1912-24-9	Atrazine	413701087030001	2017-06-14 09:42:00	0
1912-24-9	Atrazine	413538087022402	2017-06-14 11:07:00	0
1912-24-9	Atrazine	4092750	2017-06-13 12:10:00	0
1912-24-9	Atrazine	4095090	2017-06-13 15:34:00	0
1912-24-9	Atrazine	4162510	2017-06-28 19:00:00	0
1912-24-9	Atrazine	4119162	2017-06-26 18:45:00	0
1912-24-9	Atrazine	4161820	2017-06-28 18:00:00	0
1912-24-9	Atrazine	4165500	2017-06-28 20:00:00	0
1912-24-9	Atrazine	4118990	2017-06-26 14:30:00	0
1912-24-9	Atrazine	4108660	2017-06-27 13:00:00	0
1912-24-9	Atrazine	4167300	2017-06-27 20:50:00	0
1912-24-9	Atrazine	4167497	2017-06-27 19:40:00	0
1912-24-9	Atrazine	4167665	2017-06-27 21:55:00	0
1912-24-9	Atrazine	4164500	2017-06-29 13:00:00	0
1912-24-9	Atrazine	4116012	2017-06-26 12:45:00	0
1912-24-9	Atrazine	4119055	2017-06-26 15:30:00	0
1912-24-9	Atrazine	4166000	2017-06-28 14:30:00	0
1912-24-9	Atrazine	4166500	2017-06-28 13:00:00	0
1912-24-9	Atrazine	4162010	2017-06-28 17:15:00	0
1912-24-9	Atrazine	4163060	2017-06-28 15:30:00	0
1912-24-9	Atrazine	4157000	2017-07-06 13:30:00	0
1912-24-9	Atrazine	4101500	2017-06-27 15:00:00	0
1912-24-9	Atrazine	4119138	2017-06-26 17:45:00	0
1912-24-9	Atrazine	4024000	2017-07-24 07:50:00	0
1912-24-9	Atrazine	4232050	2017-06-06 16:30:00	0
1912-24-9	Atrazine	422644076300001	2017-06-08 13:30:00	0
1912-24-9	Atrazine	4240253	2017-06-08 10:00:00	0
1912-24-9	Atrazine	4231600	2017-06-06 08:45:00	0
1912-24-9	Atrazine	423205010	2017-06-06 11:45:00	0
1912-24-9	Atrazine	4232034	2017-06-06 14:30:00	0
1912-24-9	Atrazine	430524076084201	2017-06-05 15:15:00	0
1912-24-9	Atrazine	422026250	2017-06-07 07:30:00	0
1912-24-9	Atrazine	431542077382401	2017-06-07 08:15:00	0
1912-24-9	Atrazine	430629077274701	2017-06-06 13:15:00	0
1912-24-9	Atrazine	4208000	2017-06-06 17:40:00	0
1912-24-9	Atrazine	410832081262100	2017-06-07 12:30:00	0
1912-24-9	Atrazine	4206000	2017-06-07 15:30:00	0
1912-24-9	Atrazine	412204081511300	2017-06-06 08:30:00	0
1912-24-9	Atrazine	4193500	2017-06-05 10:00:00	46.58
1912-24-9	Atrazine	4201500	2017-06-06 10:00:00	0
1912-24-9	Atrazine	4201555	2017-06-06 13:30:00	8.87
1912-24-9	Atrazine	413308083541800	2017-06-05 13:00:00	0
1912-24-9	Atrazine	413217083492900	2017-06-05 13:00:00	0
1912-24-9	Atrazine	4194000	2017-06-05 16:00:00	0
1912-24-9	Atrazine	412226081344500	2017-06-07 10:00:00	0
1912-24-9	Atrazine	4201079	2017-06-07 17:30:00	0
1912-24-9	Atrazine	4208501	2017-06-07 07:30:00	0
1912-24-9	Atrazine	408507150	2017-06-08 16:50:00	0
1912-24-9	Atrazine	4027000	2017-07-24 17:10:00	0
1912-24-9	Atrazine	40851379	2017-06-08 15:25:00	0
1912-24-9	Atrazine	4084468	2017-06-08 18:00:00	0
1912-24-9	Atrazine	40871607	2017-06-05 16:30:00	0
1912-24-9	Atrazine	4087072	2017-06-06 22:50:00	0
1912-24-9	Atrazine	4085427	2017-06-07 22:20:00	0
1912-24-9	Atrazine	4087040	2017-06-06 22:00:00	0
1912-24-9	Atrazine	4087098	2017-06-06 17:40:00	0
1912-24-9	Atrazine	4087014	2017-06-06 20:30:00	0
1912-24-9	Atrazine	40870837	2017-06-06 23:35:00	0
1912-24-9	Atrazine	4087141	2017-06-05 19:40:00	0
1912-24-9	Atrazine	4087000	2017-06-06 14:20:00	0
1912-24-9	Atrazine	4087170	2017-06-06 00:35:00	0
1912-24-9	Atrazine	40870112	2017-06-05 23:00:00	0
1912-24-9	Atrazine	431046087595401	2017-06-07 19:35:00	0
1912-24-9	Atrazine	4087206	2017-06-07 12:50:00	0
1912-24-9	Atrazine	4087241	2017-06-07 14:40:00	0
1912-24-9	Atrazine	4087213	2017-06-07 18:15:00	0
1912-24-9	Atrazine	4087220	2017-06-07 17:00:00	0
1912-24-9	Atrazine	40870855	2017-06-06 19:25:00	0
1912-24-9	Atrazine	408442390	2017-06-08 19:15:00	0
56-55-3	Benz[a]anthracene	413701087030001	2017-06-14 09:42:00	0.1
56-55-3	Benz[a]anthracene	413538087022402	2017-06-14 11:07:00	0.01
56-55-3	Benz[a]anthracene	4092750	2017-06-13 12:10:00	0.95
56-55-3	Benz[a]anthracene	4095090	2017-06-13 15:34:00	0.03
56-55-3	Benz[a]anthracene	4162510	2017-06-28 14:00:00	0.28
56-55-3	Benz[a]anthracene	4119162	2017-06-26 13:45:00	0.96
56-55-3	Benz[a]anthracene	4161820	2017-06-28 13:00:00	0.09
56-55-3	Benz[a]anthracene	4165500	2017-06-28 15:00:00	0.13
56-55-3	Benz[a]anthracene	4118990	2017-06-26 09:30:00	0.44
56-55-3	Benz[a]anthracene	4108660	2017-06-27 08:00:00	0.01
56-55-3	Benz[a]anthracene	4167300	2017-06-27 15:50:00	0.02
56-55-3	Benz[a]anthracene	4167497	2017-06-27 14:40:00	0.01
56-55-3	Benz[a]anthracene	4167665	2017-06-27 16:55:00	1.6
56-55-3	Benz[a]anthracene	4164500	2017-06-29 08:00:00	0
56-55-3	Benz[a]anthracene	4116012	2017-06-02 07:45:00	0.03
56-55-3	Benz[a]anthracene	4119055	2017-06-26 10:30:00	1.05
56-55-3	Benz[a]anthracene	4166000	2017-06-28 09:30:00	0.07
56-55-3	Benz[a]anthracene	4166500	2017-06-28 08:00:00	0.76
56-55-3	Benz[a]anthracene	4162010	2017-06-28 12:15:00	0.81
56-55-3	Benz[a]anthracene	4163060	2017-06-28 10:30:00	1.2
56-55-3	Benz[a]anthracene	4157000	2017-07-06 08:30:00	0.02
56-55-3	Benz[a]anthracene	4101500	2017-06-27 10:00:00	0.4
56-55-3	Benz[a]anthracene	4119138	2017-06-26 12:45:00	1.22
56-55-3	Benz[a]anthracene	4024000	2017-07-24 07:50:00	0
56-55-3	Benz[a]anthracene	4232050	2017-06-06 16:30:00	1.13
56-55-3	Benz[a]anthracene	422644076300001	2017-06-08 15:30:00	0.1
56-55-3	Benz[a]anthracene	4240253	2017-06-08 10:00:00	3.31
56-55-3	Benz[a]anthracene	4231600	2017-06-06 08:45:00	0.02
56-55-3	Benz[a]anthracene	4240105	2017-06-06 11:00:00	0.38
56-55-3	Benz[a]anthracene	423205010	2017-06-06 11:45:00	0.11
56-55-3	Benz[a]anthracene	4232034	2017-06-06 14:30:00	0.01
56-55-3	Benz[a]anthracene	430524076084201	2017-06-05 15:15:00	0.28
56-55-3	Benz[a]anthracene	422026250	2017-06-07 07:30:00	0.05
56-55-3	Benz[a]anthracene	431542077382401	2017-06-07 08:30:00	0.89
56-55-3	Benz[a]anthracene	430629077274701	2017-06-06 13:15:00	0.35
56-55-3	Benz[a]anthracene	4208000	2017-06-06 13:00:00	0.14
56-55-3	Benz[a]anthracene	410832081262100	2017-06-07 12:30:00	0.24
56-55-3	Benz[a]anthracene	4206000	2017-06-07 15:30:00	0.3
56-55-3	Benz[a]anthracene	412204081511300	2017-06-06 13:00:00	0.01
56-55-3	Benz[a]anthracene	4193500	2017-06-05 10:00:00	0.11
56-55-3	Benz[a]anthracene	4201500	2017-06-06 10:00:00	0
56-55-3	Benz[a]anthracene	4201555	2017-06-06 13:30:00	0.05
56-55-3	Benz[a]anthracene	413308083541800	2017-06-05 13:00:00	0
56-55-3	Benz[a]anthracene	413217083492900	2017-06-05 13:00:00	0
56-55-3	Benz[a]anthracene	4194000	2017-06-05 16:00:00	0.16
56-55-3	Benz[a]anthracene	412226081344500	2017-06-07 10:00:00	0.01
56-55-3	Benz[a]anthracene	4201079	2017-06-07 17:30:00	0
56-55-3	Benz[a]anthracene	4208501	2017-06-07 07:30:00	0.04
56-55-3	Benz[a]anthracene	408507150	2017-06-08 11:50:00	0.03
56-55-3	Benz[a]anthracene	4027000	2017-07-24 12:10:00	0
56-55-3	Benz[a]anthracene	40851379	2017-06-08 10:25:00	0.06
56-55-3	Benz[a]anthracene	4084468	2017-06-08 13:00:00	0.01
56-55-3	Benz[a]anthracene	40871607	2017-06-05 11:30:00	1.09
56-55-3	Benz[a]anthracene	4087072	2017-06-06 17:50:00	0.17
56-55-3	Benz[a]anthracene	4085427	2017-06-07 17:20:00	0
56-55-3	Benz[a]anthracene	4087040	2017-06-06 17:00:00	0.12
56-55-3	Benz[a]anthracene	4087098	2017-06-06 12:40:00	0.59
56-55-3	Benz[a]anthracene	4087014	2017-06-06 15:30:00	0
56-55-3	Benz[a]anthracene	40870837	2017-06-06 18:35:00	0.57
56-55-3	Benz[a]anthracene	4087141	2017-06-05 14:40:00	0.29
56-55-3	Benz[a]anthracene	4087000	2017-06-06 09:20:00	0.32
56-55-3	Benz[a]anthracene	4087170	2017-06-05 19:35:00	0.2
56-55-3	Benz[a]anthracene	40870112	2017-06-05 18:00:00	0.04
56-55-3	Benz[a]anthracene	431046087595401	2017-06-07 14:35:00	0.44
56-55-3	Benz[a]anthracene	4087206	2017-06-07 07:50:00	0.68
56-55-3	Benz[a]anthracene	4087241	2017-06-07 09:40:00	0.05
56-55-3	Benz[a]anthracene	4087213	2017-06-07 13:15:00	0.33
56-55-3	Benz[a]anthracene	4087220	2017-06-07 12:00:00	0.01
56-55-3	Benz[a]anthracene	40870855	2017-06-06 14:25:00	0.81
56-55-3	Benz[a]anthracene	408442390	2017-06-08 14:15:00	0.04
50-32-8	Benzo[a]pyrene	413701087030001	2017-06-14 09:42:00	0.03
50-32-8	Benzo[a]pyrene	413538087022402	2017-06-14 11:07:00	0
50-32-8	Benzo[a]pyrene	4092750	2017-06-13 12:10:00	0.34
50-32-8	Benzo[a]pyrene	4095090	2017-06-13 15:34:00	0.01
50-32-8	Benzo[a]pyrene	4162510	2017-06-28 14:00:00	0.1
50-32-8	Benzo[a]pyrene	4119162	2017-06-26 13:45:00	0.28
50-32-8	Benzo[a]pyrene	4161820	2017-06-28 13:00:00	0.04
50-32-8	Benzo[a]pyrene	4165500	2017-06-28 15:00:00	0.06
50-32-8	Benzo[a]pyrene	4118990	2017-06-26 09:30:00	0.15
50-32-8	Benzo[a]pyrene	4108660	2017-06-27 08:00:00	0
50-32-8	Benzo[a]pyrene	4167300	2017-06-27 15:50:00	0.01
50-32-8	Benzo[a]pyrene	4167497	2017-06-27 14:40:00	0
50-32-8	Benzo[a]pyrene	4167665	2017-06-27 16:55:00	0.44
50-32-8	Benzo[a]pyrene	4164500	2017-06-29 08:00:00	0
50-32-8	Benzo[a]pyrene	4116012	2017-06-02 07:45:00	0.01
50-32-8	Benzo[a]pyrene	4119055	2017-06-26 10:30:00	0.28
50-32-8	Benzo[a]pyrene	4166000	2017-06-28 09:30:00	0.03
50-32-8	Benzo[a]pyrene	4166500	2017-06-28 08:00:00	0.28
50-32-8	Benzo[a]pyrene	4162010	2017-06-28 12:15:00	0.42
50-32-8	Benzo[a]pyrene	4163060	2017-06-28 10:30:00	0.4
50-32-8	Benzo[a]pyrene	4157000	2017-07-06 08:30:00	0.01
50-32-8	Benzo[a]pyrene	4101500	2017-06-27 10:00:00	0.13
50-32-8	Benzo[a]pyrene	4119138	2017-06-26 12:45:00	0.42
50-32-8	Benzo[a]pyrene	4024000	2017-07-24 07:50:00	0
50-32-8	Benzo[a]pyrene	4232050	2017-06-06 16:30:00	0.35
50-32-8	Benzo[a]pyrene	422644076300001	2017-06-08 15:30:00	0.03
50-32-8	Benzo[a]pyrene	4240253	2017-06-08 10:00:00	1.08
50-32-8	Benzo[a]pyrene	4231600	2017-06-06 08:45:00	0.01
50-32-8	Benzo[a]pyrene	4240105	2017-06-06 11:00:00	0.16
50-32-8	Benzo[a]pyrene	423205010	2017-06-06 11:45:00	0.04
50-32-8	Benzo[a]pyrene	4232034	2017-06-06 14:30:00	0
50-32-8	Benzo[a]pyrene	430524076084201	2017-06-05 15:15:00	0.11
50-32-8	Benzo[a]pyrene	422026250	2017-06-07 07:30:00	0.03
50-32-8	Benzo[a]pyrene	431542077382401	2017-06-07 08:30:00	0.37
50-32-8	Benzo[a]pyrene	430629077274701	2017-06-06 13:15:00	0.13
50-32-8	Benzo[a]pyrene	4208000	2017-06-06 13:00:00	0.05
50-32-8	Benzo[a]pyrene	410832081262100	2017-06-07 12:30:00	0.09
50-32-8	Benzo[a]pyrene	4206000	2017-06-07 15:30:00	0.11
50-32-8	Benzo[a]pyrene	412204081511300	2017-06-06 13:00:00	0
50-32-8	Benzo[a]pyrene	4193500	2017-06-05 10:00:00	0.04
50-32-8	Benzo[a]pyrene	4201500	2017-06-06 10:00:00	0
50-32-8	Benzo[a]pyrene	4201555	2017-06-06 13:30:00	0.02
50-32-8	Benzo[a]pyrene	413308083541800	2017-06-05 13:00:00	0
50-32-8	Benzo[a]pyrene	413217083492900	2017-06-05 13:00:00	0
50-32-8	Benzo[a]pyrene	4194000	2017-06-05 16:00:00	0.06
50-32-8	Benzo[a]pyrene	412226081344500	2017-06-07 10:00:00	0.01
50-32-8	Benzo[a]pyrene	4201079	2017-06-07 17:30:00	0
50-32-8	Benzo[a]pyrene	4208501	2017-06-07 07:30:00	0.02
50-32-8	Benzo[a]pyrene	408507150	2017-06-08 11:50:00	0.02
50-32-8	Benzo[a]pyrene	4027000	2017-07-24 12:10:00	0
50-32-8	Benzo[a]pyrene	40851379	2017-06-08 10:25:00	0.03
50-32-8	Benzo[a]pyrene	4084468	2017-06-08 13:00:00	0.01
50-32-8	Benzo[a]pyrene	40871607	2017-06-05 11:30:00	0.37
50-32-8	Benzo[a]pyrene	4087072	2017-06-06 17:50:00	0.07
50-32-8	Benzo[a]pyrene	4085427	2017-06-07 17:20:00	0
50-32-8	Benzo[a]pyrene	4087040	2017-06-06 17:00:00	0.05
50-32-8	Benzo[a]pyrene	4087098	2017-06-06 12:40:00	0.23
50-32-8	Benzo[a]pyrene	4087014	2017-06-06 15:30:00	0
50-32-8	Benzo[a]pyrene	40870837	2017-06-06 18:35:00	0.22
50-32-8	Benzo[a]pyrene	4087141	2017-06-05 14:40:00	0.12
50-32-8	Benzo[a]pyrene	4087000	2017-06-06 09:20:00	0.11
50-32-8	Benzo[a]pyrene	4087170	2017-06-05 19:35:00	0.08
50-32-8	Benzo[a]pyrene	40870112	2017-06-05 18:00:00	0.02
50-32-8	Benzo[a]pyrene	431046087595401	2017-06-07 14:35:00	0.21
50-32-8	Benzo[a]pyrene	4087206	2017-06-07 07:50:00	0.25
50-32-8	Benzo[a]pyrene	4087241	2017-06-07 09:40:00	0.02
50-32-8	Benzo[a]pyrene	4087213	2017-06-07 13:15:00	0.09
50-32-8	Benzo[a]pyrene	4087220	2017-06-07 12:00:00	0.01
50-32-8	Benzo[a]pyrene	40870855	2017-06-06 14:25:00	0.34
50-32-8	Benzo[a]pyrene	408442390	2017-06-08 14:15:00	0.02
205-99-2	Benzo[b]fluoranthene	413701087030001	2017-06-14 09:42:00	0.1
205-99-2	Benzo[b]fluoranthene	413538087022402	2017-06-14 11:07:00	0.01
205-99-2	Benzo[b]fluoranthene	4092750	2017-06-13 12:10:00	0.72
205-99-2	Benzo[b]fluoranthene	4095090	2017-06-13 15:34:00	0.04
205-99-2	Benzo[b]fluoranthene	4162510	2017-06-28 14:00:00	0.37
205-99-2	Benzo[b]fluoranthene	4119162	2017-06-26 13:45:00	0.93
205-99-2	Benzo[b]fluoranthene	4161820	2017-06-28 13:00:00	0.16
205-99-2	Benzo[b]fluoranthene	4165500	2017-06-28 15:00:00	0.22
205-99-2	Benzo[b]fluoranthene	4118990	2017-06-26 09:30:00	0.47
205-99-2	Benzo[b]fluoranthene	4108660	2017-06-27 08:00:00	0.01
205-99-2	Benzo[b]fluoranthene	4167300	2017-06-27 15:50:00	0.02
205-99-2	Benzo[b]fluoranthene	4167497	2017-06-27 14:40:00	0.01
205-99-2	Benzo[b]fluoranthene	4167665	2017-06-27 16:55:00	1.14
205-99-2	Benzo[b]fluoranthene	4164500	2017-06-29 08:00:00	0.01
205-99-2	Benzo[b]fluoranthene	4116012	2017-06-02 07:45:00	0.02
205-99-2	Benzo[b]fluoranthene	4119055	2017-06-26 10:30:00	1.16
205-99-2	Benzo[b]fluoranthene	4166000	2017-06-28 09:30:00	0.07
205-99-2	Benzo[b]fluoranthene	4166500	2017-06-28 08:00:00	0.9
205-99-2	Benzo[b]fluoranthene	4162010	2017-06-28 12:15:00	1.42
205-99-2	Benzo[b]fluoranthene	4163060	2017-06-28 10:30:00	1.12
205-99-2	Benzo[b]fluoranthene	4157000	2017-07-06 08:30:00	0.03
205-99-2	Benzo[b]fluoranthene	4101500	2017-06-27 10:00:00	0.3
205-99-2	Benzo[b]fluoranthene	4119138	2017-06-26 12:45:00	1.1
205-99-2	Benzo[b]fluoranthene	4024000	2017-07-24 07:50:00	0
205-99-2	Benzo[b]fluoranthene	4232050	2017-06-06 16:30:00	0.94
205-99-2	Benzo[b]fluoranthene	422644076300001	2017-06-08 15:30:00	0.08
205-99-2	Benzo[b]fluoranthene	4240253	2017-06-08 10:00:00	2.67
205-99-2	Benzo[b]fluoranthene	4231600	2017-06-06 08:45:00	0.03
205-99-2	Benzo[b]fluoranthene	4240105	2017-06-06 11:00:00	0.42
205-99-2	Benzo[b]fluoranthene	423205010	2017-06-06 11:45:00	0.13
205-99-2	Benzo[b]fluoranthene	4232034	2017-06-06 14:30:00	0.01
205-99-2	Benzo[b]fluoranthene	430524076084201	2017-06-05 15:15:00	0.29
205-99-2	Benzo[b]fluoranthene	422026250	2017-06-07 07:30:00	0.08
205-99-2	Benzo[b]fluoranthene	431542077382401	2017-06-07 08:30:00	1.02
205-99-2	Benzo[b]fluoranthene	430629077274701	2017-06-06 13:15:00	0.35
205-99-2	Benzo[b]fluoranthene	4208000	2017-06-06 13:00:00	0.12
205-99-2	Benzo[b]fluoranthene	410832081262100	2017-06-07 12:30:00	0.26
205-99-2	Benzo[b]fluoranthene	4206000	2017-06-07 15:30:00	0.36
205-99-2	Benzo[b]fluoranthene	412204081511300	2017-06-06 13:00:00	0.02
205-99-2	Benzo[b]fluoranthene	4193500	2017-06-05 10:00:00	0.11
205-99-2	Benzo[b]fluoranthene	4201500	2017-06-06 10:00:00	0
205-99-2	Benzo[b]fluoranthene	4201555	2017-06-06 13:30:00	0.05
205-99-2	Benzo[b]fluoranthene	413308083541800	2017-06-05 13:00:00	0
205-99-2	Benzo[b]fluoranthene	413217083492900	2017-06-05 13:00:00	0.01
205-99-2	Benzo[b]fluoranthene	4194000	2017-06-05 16:00:00	0.18
205-99-2	Benzo[b]fluoranthene	412226081344500	2017-06-07 10:00:00	0.02
205-99-2	Benzo[b]fluoranthene	4201079	2017-06-07 17:30:00	0
205-99-2	Benzo[b]fluoranthene	4208501	2017-06-07 07:30:00	0.04
205-99-2	Benzo[b]fluoranthene	408507150	2017-06-08 11:50:00	0.06
205-99-2	Benzo[b]fluoranthene	4027000	2017-07-24 12:10:00	0
205-99-2	Benzo[b]fluoranthene	40851379	2017-06-08 10:25:00	0.08
205-99-2	Benzo[b]fluoranthene	4084468	2017-06-08 13:00:00	0.03
205-99-2	Benzo[b]fluoranthene	40871607	2017-06-05 11:30:00	0.88
205-99-2	Benzo[b]fluoranthene	4087072	2017-06-06 17:50:00	0.19
205-99-2	Benzo[b]fluoranthene	4085427	2017-06-07 17:20:00	0
205-99-2	Benzo[b]fluoranthene	4087040	2017-06-06 17:00:00	0.15
205-99-2	Benzo[b]fluoranthene	4087098	2017-06-06 12:40:00	0.66
205-99-2	Benzo[b]fluoranthene	4087014	2017-06-06 15:30:00	0
205-99-2	Benzo[b]fluoranthene	40870837	2017-06-06 18:35:00	0.55
205-99-2	Benzo[b]fluoranthene	4087141	2017-06-05 14:40:00	0.3
205-99-2	Benzo[b]fluoranthene	4087000	2017-06-06 09:20:00	0.26
205-99-2	Benzo[b]fluoranthene	4087170	2017-06-05 19:35:00	0.25
205-99-2	Benzo[b]fluoranthene	40870112	2017-06-05 18:00:00	0.05
205-99-2	Benzo[b]fluoranthene	431046087595401	2017-06-07 14:35:00	0.82
205-99-2	Benzo[b]fluoranthene	4087206	2017-06-07 07:50:00	0.62
205-99-2	Benzo[b]fluoranthene	4087241	2017-06-07 09:40:00	0.07
205-99-2	Benzo[b]fluoranthene	4087213	2017-06-07 13:15:00	0.38
205-99-2	Benzo[b]fluoranthene	4087220	2017-06-07 12:00:00	0.03
205-99-2	Benzo[b]fluoranthene	40870855	2017-06-06 14:25:00	0.94
205-99-2	Benzo[b]fluoranthene	408442390	2017-06-08 14:15:00	0.07
192-97-2	Benzo[e]pyrene	413701087030001	2017-06-14 09:42:00	0.04
192-97-2	Benzo[e]pyrene	413538087022402	2017-06-14 11:07:00	0.01
192-97-2	Benzo[e]pyrene	4092750	2017-06-13 12:10:00	0.35
192-97-2	Benzo[e]pyrene	4095090	2017-06-13 15:34:00	0.01
192-97-2	Benzo[e]pyrene	4162510	2017-06-28 14:00:00	0.14
192-97-2	Benzo[e]pyrene	4119162	2017-06-26 13:45:00	0.34
192-97-2	Benzo[e]pyrene	4161820	2017-06-28 13:00:00	0.06
192-97-2	Benzo[e]pyrene	4165500	2017-06-28 15:00:00	0.08
192-97-2	Benzo[e]pyrene	4118990	2017-06-26 09:30:00	0.19
192-97-2	Benzo[e]pyrene	4108660	2017-06-27 08:00:00	0.01
192-97-2	Benzo[e]pyrene	4167300	2017-06-27 15:50:00	0.01
192-97-2	Benzo[e]pyrene	4167497	2017-06-27 14:40:00	0
192-97-2	Benzo[e]pyrene	4167665	2017-06-27 16:55:00	0.42
192-97-2	Benzo[e]pyrene	4164500	2017-06-29 08:00:00	0
192-97-2	Benzo[e]pyrene	4116012	2017-06-02 07:45:00	0.01
192-97-2	Benzo[e]pyrene	4119055	2017-06-26 10:30:00	0.43
192-97-2	Benzo[e]pyrene	4166000	2017-06-28 09:30:00	0.03
192-97-2	Benzo[e]pyrene	4166500	2017-06-28 08:00:00	0.32
192-97-2	Benzo[e]pyrene	4162010	2017-06-28 12:15:00	0.57
192-97-2	Benzo[e]pyrene	4163060	2017-06-28 10:30:00	0.45
192-97-2	Benzo[e]pyrene	4157000	2017-07-06 08:30:00	0.01
192-97-2	Benzo[e]pyrene	4101500	2017-06-27 10:00:00	0.13
192-97-2	Benzo[e]pyrene	4119138	2017-06-26 12:45:00	0.4
192-97-2	Benzo[e]pyrene	4024000	2017-07-24 07:50:00	0
192-97-2	Benzo[e]pyrene	4232050	2017-06-06 16:30:00	0.35
192-97-2	Benzo[e]pyrene	422644076300001	2017-06-08 15:30:00	0.03
192-97-2	Benzo[e]pyrene	4240253	2017-06-08 10:00:00	0.93
192-97-2	Benzo[e]pyrene	4231600	2017-06-06 08:45:00	0.01
192-97-2	Benzo[e]pyrene	4240105	2017-06-06 11:00:00	0.16
192-97-2	Benzo[e]pyrene	423205010	2017-06-06 11:45:00	0.04
192-97-2	Benzo[e]pyrene	4232034	2017-06-06 14:30:00	0
192-97-2	Benzo[e]pyrene	430524076084201	2017-06-05 15:15:00	0.11
192-97-2	Benzo[e]pyrene	422026250	2017-06-07 07:30:00	0.03
192-97-2	Benzo[e]pyrene	431542077382401	2017-06-07 08:30:00	0.37
192-97-2	Benzo[e]pyrene	430629077274701	2017-06-06 13:15:00	0.13
192-97-2	Benzo[e]pyrene	4208000	2017-06-06 13:00:00	0.04
192-97-2	Benzo[e]pyrene	410832081262100	2017-06-07 12:30:00	0.1
192-97-2	Benzo[e]pyrene	4206000	2017-06-07 15:30:00	0.14
192-97-2	Benzo[e]pyrene	412204081511300	2017-06-06 13:00:00	0.01
192-97-2	Benzo[e]pyrene	4193500	2017-06-05 10:00:00	0.05
192-97-2	Benzo[e]pyrene	4201500	2017-06-06 10:00:00	0
192-97-2	Benzo[e]pyrene	4201555	2017-06-06 13:30:00	0.02
192-97-2	Benzo[e]pyrene	413308083541800	2017-06-05 13:00:00	0
192-97-2	Benzo[e]pyrene	413217083492900	2017-06-05 13:00:00	0
192-97-2	Benzo[e]pyrene	4194000	2017-06-05 16:00:00	0.06
192-97-2	Benzo[e]pyrene	412226081344500	2017-06-07 10:00:00	0.01
192-97-2	Benzo[e]pyrene	4201079	2017-06-07 17:30:00	0
192-97-2	Benzo[e]pyrene	4208501	2017-06-07 07:30:00	0.02
192-97-2	Benzo[e]pyrene	408507150	2017-06-08 11:50:00	0.02
192-97-2	Benzo[e]pyrene	4027000	2017-07-24 12:10:00	0
192-97-2	Benzo[e]pyrene	40851379	2017-06-08 10:25:00	0.03
192-97-2	Benzo[e]pyrene	4084468	2017-06-08 13:00:00	0.01
192-97-2	Benzo[e]pyrene	40871607	2017-06-05 11:30:00	0.32
192-97-2	Benzo[e]pyrene	4087072	2017-06-06 17:50:00	0.07
192-97-2	Benzo[e]pyrene	4085427	2017-06-07 17:20:00	0
192-97-2	Benzo[e]pyrene	4087040	2017-06-06 17:00:00	0.06
192-97-2	Benzo[e]pyrene	4087098	2017-06-06 12:40:00	0.23
192-97-2	Benzo[e]pyrene	4087014	2017-06-06 15:30:00	0
192-97-2	Benzo[e]pyrene	40870837	2017-06-06 18:35:00	0.2
192-97-2	Benzo[e]pyrene	4087141	2017-06-05 14:40:00	0.11
192-97-2	Benzo[e]pyrene	4087000	2017-06-06 09:20:00	0.1
192-97-2	Benzo[e]pyrene	4087170	2017-06-05 19:35:00	0.09
192-97-2	Benzo[e]pyrene	40870112	2017-06-05 18:00:00	0.02
192-97-2	Benzo[e]pyrene	431046087595401	2017-06-07 14:35:00	0.28
192-97-2	Benzo[e]pyrene	4087206	2017-06-07 07:50:00	0.24
192-97-2	Benzo[e]pyrene	4087241	2017-06-07 09:40:00	0.03
192-97-2	Benzo[e]pyrene	4087213	2017-06-07 13:15:00	0.14
192-97-2	Benzo[e]pyrene	4087220	2017-06-07 12:00:00	0.01
192-97-2	Benzo[e]pyrene	40870855	2017-06-06 14:25:00	0.34
192-97-2	Benzo[e]pyrene	408442390	2017-06-08 14:15:00	0.03
191-24-2	Benzo[g,h,i]perylene	413701087030001	2017-06-14 09:42:00	0
191-24-2	Benzo[g,h,i]perylene	413538087022402	2017-06-14 11:07:00	0
191-24-2	Benzo[g,h,i]perylene	4092750	2017-06-13 12:10:00	0.02
191-24-2	Benzo[g,h,i]perylene	4095090	2017-06-13 15:34:00	0
191-24-2	Benzo[g,h,i]perylene	4162510	2017-06-28 14:00:00	0.01
191-24-2	Benzo[g,h,i]perylene	4119162	2017-06-26 13:45:00	0.03
191-24-2	Benzo[g,h,i]perylene	4161820	2017-06-28 13:00:00	0
191-24-2	Benzo[g,h,i]perylene	4165500	2017-06-28 15:00:00	0.01
191-24-2	Benzo[g,h,i]perylene	4118990	2017-06-26 09:30:00	0.01
191-24-2	Benzo[g,h,i]perylene	4108660	2017-06-27 08:00:00	0
191-24-2	Benzo[g,h,i]perylene	4167300	2017-06-27 15:50:00	0
191-24-2	Benzo[g,h,i]perylene	4167497	2017-06-27 14:40:00	0
191-24-2	Benzo[g,h,i]perylene	4167665	2017-06-27 16:55:00	0.03
191-24-2	Benzo[g,h,i]perylene	4164500	2017-06-29 08:00:00	0
191-24-2	Benzo[g,h,i]perylene	4116012	2017-06-02 07:45:00	0
191-24-2	Benzo[g,h,i]perylene	4119055	2017-06-26 10:30:00	0.03
191-24-2	Benzo[g,h,i]perylene	4166000	2017-06-28 09:30:00	0
191-24-2	Benzo[g,h,i]perylene	4166500	2017-06-28 08:00:00	0.03
191-24-2	Benzo[g,h,i]perylene	4162010	2017-06-28 12:15:00	0.05
191-24-2	Benzo[g,h,i]perylene	4163060	2017-06-28 10:30:00	0.04
191-24-2	Benzo[g,h,i]perylene	4157000	2017-07-06 08:30:00	0
191-24-2	Benzo[g,h,i]perylene	4101500	2017-06-27 10:00:00	0.01
191-24-2	Benzo[g,h,i]perylene	4119138	2017-06-26 12:45:00	0.03
191-24-2	Benzo[g,h,i]perylene	4024000	2017-07-24 07:50:00	0
191-24-2	Benzo[g,h,i]perylene	4232050	2017-06-06 16:30:00	0.03
191-24-2	Benzo[g,h,i]perylene	422644076300001	2017-06-08 15:30:00	0
191-24-2	Benzo[g,h,i]perylene	4240253	2017-06-08 10:00:00	0.06
191-24-2	Benzo[g,h,i]perylene	4231600	2017-06-06 08:45:00	0
191-24-2	Benzo[g,h,i]perylene	4240105	2017-06-06 11:00:00	0.01
191-24-2	Benzo[g,h,i]perylene	423205010	2017-06-06 11:45:00	0
191-24-2	Benzo[g,h,i]perylene	4232034	2017-06-06 14:30:00	0
191-24-2	Benzo[g,h,i]perylene	430524076084201	2017-06-05 15:15:00	0.01
191-24-2	Benzo[g,h,i]perylene	422026250	2017-06-07 07:30:00	0
191-24-2	Benzo[g,h,i]perylene	431542077382401	2017-06-07 08:30:00	0.03
191-24-2	Benzo[g,h,i]perylene	430629077274701	2017-06-06 13:15:00	0.01
191-24-2	Benzo[g,h,i]perylene	4208000	2017-06-06 13:00:00	0
191-24-2	Benzo[g,h,i]perylene	410832081262100	2017-06-07 12:30:00	0.01
191-24-2	Benzo[g,h,i]perylene	4206000	2017-06-07 15:30:00	0.01
191-24-2	Benzo[g,h,i]perylene	412204081511300	2017-06-06 13:00:00	0
191-24-2	Benzo[g,h,i]perylene	4193500	2017-06-05 10:00:00	0
191-24-2	Benzo[g,h,i]perylene	4201500	2017-06-06 10:00:00	0
191-24-2	Benzo[g,h,i]perylene	4201555	2017-06-06 13:30:00	0
191-24-2	Benzo[g,h,i]perylene	413308083541800	2017-06-05 13:00:00	0
191-24-2	Benzo[g,h,i]perylene	413217083492900	2017-06-05 13:00:00	0
191-24-2	Benzo[g,h,i]perylene	4194000	2017-06-05 16:00:00	0
191-24-2	Benzo[g,h,i]perylene	412226081344500	2017-06-07 10:00:00	0
191-24-2	Benzo[g,h,i]perylene	4201079	2017-06-07 17:30:00	0
191-24-2	Benzo[g,h,i]perylene	4208501	2017-06-07 07:30:00	0
191-24-2	Benzo[g,h,i]perylene	408507150	2017-06-08 11:50:00	0
191-24-2	Benzo[g,h,i]perylene	4027000	2017-07-24 12:10:00	0
191-24-2	Benzo[g,h,i]perylene	40851379	2017-06-08 10:25:00	0
191-24-2	Benzo[g,h,i]perylene	4084468	2017-06-08 13:00:00	0
191-24-2	Benzo[g,h,i]perylene	40871607	2017-06-05 11:30:00	0.02
191-24-2	Benzo[g,h,i]perylene	4087072	2017-06-06 17:50:00	0
191-24-2	Benzo[g,h,i]perylene	4085427	2017-06-07 17:20:00	0
191-24-2	Benzo[g,h,i]perylene	4087040	2017-06-06 17:00:00	0
191-24-2	Benzo[g,h,i]perylene	4087098	2017-06-06 12:40:00	0.02
191-24-2	Benzo[g,h,i]perylene	4087014	2017-06-06 15:30:00	0
191-24-2	Benzo[g,h,i]perylene	40870837	2017-06-06 18:35:00	0.01
191-24-2	Benzo[g,h,i]perylene	4087141	2017-06-05 14:40:00	0.01
191-24-2	Benzo[g,h,i]perylene	4087000	2017-06-06 09:20:00	0.01
191-24-2	Benzo[g,h,i]perylene	4087170	2017-06-05 19:35:00	0.01
191-24-2	Benzo[g,h,i]perylene	40870112	2017-06-05 18:00:00	0
191-24-2	Benzo[g,h,i]perylene	431046087595401	2017-06-07 14:35:00	0.02
191-24-2	Benzo[g,h,i]perylene	4087206	2017-06-07 07:50:00	0.02
191-24-2	Benzo[g,h,i]perylene	4087241	2017-06-07 09:40:00	0
191-24-2	Benzo[g,h,i]perylene	4087213	2017-06-07 13:15:00	0.01
191-24-2	Benzo[g,h,i]perylene	4087220	2017-06-07 12:00:00	0
191-24-2	Benzo[g,h,i]perylene	40870855	2017-06-06 14:25:00	0.03
191-24-2	Benzo[g,h,i]perylene	408442390	2017-06-08 14:15:00	0
207-08-9	Benzo[k]fluoranthene	413701087030001	2017-06-14 09:42:00	0.1
207-08-9	Benzo[k]fluoranthene	413538087022402	2017-06-14 11:07:00	0.01
207-08-9	Benzo[k]fluoranthene	4092750	2017-06-13 12:10:00	0.68
207-08-9	Benzo[k]fluoranthene	4095090	2017-06-13 15:34:00	0.04
207-08-9	Benzo[k]fluoranthene	4162510	2017-06-28 14:00:00	0.33
207-08-9	Benzo[k]fluoranthene	4119162	2017-06-26 13:45:00	0.97
207-08-9	Benzo[k]fluoranthene	4161820	2017-06-28 13:00:00	0.15
207-08-9	Benzo[k]fluoranthene	4165500	2017-06-28 15:00:00	0.2
207-08-9	Benzo[k]fluoranthene	4118990	2017-06-26 09:30:00	0.47
207-08-9	Benzo[k]fluoranthene	4108660	2017-06-27 08:00:00	0.01
207-08-9	Benzo[k]fluoranthene	4167300	2017-06-27 15:50:00	0.02
207-08-9	Benzo[k]fluoranthene	4167497	2017-06-27 14:40:00	0.01
207-08-9	Benzo[k]fluoranthene	4167665	2017-06-27 16:55:00	1.15
207-08-9	Benzo[k]fluoranthene	4164500	2017-06-29 08:00:00	0
207-08-9	Benzo[k]fluoranthene	4116012	2017-06-02 07:45:00	0.03
207-08-9	Benzo[k]fluoranthene	4119055	2017-06-26 10:30:00	1.14
207-08-9	Benzo[k]fluoranthene	4166000	2017-06-28 09:30:00	0.07
207-08-9	Benzo[k]fluoranthene	4166500	2017-06-28 08:00:00	0.79
207-08-9	Benzo[k]fluoranthene	4162010	2017-06-28 12:15:00	1.35
207-08-9	Benzo[k]fluoranthene	4163060	2017-06-28 10:30:00	1.16
207-08-9	Benzo[k]fluoranthene	4157000	2017-07-06 08:30:00	0.02
207-08-9	Benzo[k]fluoranthene	4101500	2017-06-27 10:00:00	0.35
207-08-9	Benzo[k]fluoranthene	4119138	2017-06-26 12:45:00	1.06
207-08-9	Benzo[k]fluoranthene	4024000	2017-07-24 07:50:00	0
207-08-9	Benzo[k]fluoranthene	4232050	2017-06-06 16:30:00	1
207-08-9	Benzo[k]fluoranthene	422644076300001	2017-06-08 15:30:00	0.09
207-08-9	Benzo[k]fluoranthene	4240253	2017-06-08 10:00:00	2.76
207-08-9	Benzo[k]fluoranthene	4231600	2017-06-06 08:45:00	0.02
207-08-9	Benzo[k]fluoranthene	4240105	2017-06-06 11:00:00	0.36
207-08-9	Benzo[k]fluoranthene	423205010	2017-06-06 11:45:00	0.1
207-08-9	Benzo[k]fluoranthene	4232034	2017-06-06 14:30:00	0.01
207-08-9	Benzo[k]fluoranthene	430524076084201	2017-06-05 15:15:00	0.24
207-08-9	Benzo[k]fluoranthene	422026250	2017-06-07 07:30:00	0.08
207-08-9	Benzo[k]fluoranthene	431542077382401	2017-06-07 08:30:00	0.98
207-08-9	Benzo[k]fluoranthene	430629077274701	2017-06-06 13:15:00	0.34
207-08-9	Benzo[k]fluoranthene	4208000	2017-06-06 13:00:00	0.12
207-08-9	Benzo[k]fluoranthene	410832081262100	2017-06-07 12:30:00	0.26
207-08-9	Benzo[k]fluoranthene	4206000	2017-06-07 15:30:00	0.39
207-08-9	Benzo[k]fluoranthene	412204081511300	2017-06-06 13:00:00	0.01
207-08-9	Benzo[k]fluoranthene	4193500	2017-06-05 10:00:00	0.12
207-08-9	Benzo[k]fluoranthene	4201500	2017-06-06 10:00:00	0
207-08-9	Benzo[k]fluoranthene	4201555	2017-06-06 13:30:00	0.05
207-08-9	Benzo[k]fluoranthene	413308083541800	2017-06-05 13:00:00	0
207-08-9	Benzo[k]fluoranthene	413217083492900	2017-06-05 13:00:00	0.01
207-08-9	Benzo[k]fluoranthene	4194000	2017-06-05 16:00:00	0.18
207-08-9	Benzo[k]fluoranthene	412226081344500	2017-06-07 10:00:00	0.02
207-08-9	Benzo[k]fluoranthene	4201079	2017-06-07 17:30:00	0
207-08-9	Benzo[k]fluoranthene	4208501	2017-06-07 07:30:00	0.04
207-08-9	Benzo[k]fluoranthene	408507150	2017-06-08 11:50:00	0.05
207-08-9	Benzo[k]fluoranthene	4027000	2017-07-24 12:10:00	0
207-08-9	Benzo[k]fluoranthene	40851379	2017-06-08 10:25:00	0.07
207-08-9	Benzo[k]fluoranthene	4084468	2017-06-08 13:00:00	0.03
207-08-9	Benzo[k]fluoranthene	40871607	2017-06-05 11:30:00	0.95
207-08-9	Benzo[k]fluoranthene	4087072	2017-06-06 17:50:00	0.18
207-08-9	Benzo[k]fluoranthene	4085427	2017-06-07 17:20:00	0
207-08-9	Benzo[k]fluoranthene	4087040	2017-06-06 17:00:00	0.15
207-08-9	Benzo[k]fluoranthene	4087098	2017-06-06 12:40:00	0.64
207-08-9	Benzo[k]fluoranthene	4087014	2017-06-06 15:30:00	0
207-08-9	Benzo[k]fluoranthene	40870837	2017-06-06 18:35:00	0.56
207-08-9	Benzo[k]fluoranthene	4087141	2017-06-05 14:40:00	0.22
207-08-9	Benzo[k]fluoranthene	4087000	2017-06-06 09:20:00	0.26
207-08-9	Benzo[k]fluoranthene	4087170	2017-06-05 19:35:00	0.22
207-08-9	Benzo[k]fluoranthene	40870112	2017-06-05 18:00:00	0.05
207-08-9	Benzo[k]fluoranthene	431046087595401	2017-06-07 14:35:00	0.73
207-08-9	Benzo[k]fluoranthene	4087206	2017-06-07 07:50:00	0.58
207-08-9	Benzo[k]fluoranthene	4087241	2017-06-07 09:40:00	0.07
207-08-9	Benzo[k]fluoranthene	4087213	2017-06-07 13:15:00	0.37
207-08-9	Benzo[k]fluoranthene	4087220	2017-06-07 12:00:00	0.03
207-08-9	Benzo[k]fluoranthene	40870855	2017-06-06 14:25:00	0.94
207-08-9	Benzo[k]fluoranthene	408442390	2017-06-08 14:15:00	0.06
119-61-9	Benzophenone	413701087030001	2017-06-14 09:42:00	0
119-61-9	Benzophenone	413538087022402	2017-06-14 11:07:00	0
119-61-9	Benzophenone	4092750	2017-06-13 12:10:00	0
119-61-9	Benzophenone	4095090	2017-06-13 15:34:00	0
119-61-9	Benzophenone	4162510	2017-06-28 19:00:00	0
119-61-9	Benzophenone	4119162	2017-06-26 18:45:00	0
119-61-9	Benzophenone	4161820	2017-06-28 18:00:00	0
119-61-9	Benzophenone	4165500	2017-06-28 20:00:00	0
119-61-9	Benzophenone	4118990	2017-06-26 14:30:00	0
119-61-9	Benzophenone	4108660	2017-06-27 13:00:00	0
119-61-9	Benzophenone	4167300	2017-06-27 20:50:00	0
119-61-9	Benzophenone	4167497	2017-06-27 19:40:00	0
119-61-9	Benzophenone	4167665	2017-06-27 21:55:00	0
119-61-9	Benzophenone	4164500	2017-06-29 13:00:00	0
119-61-9	Benzophenone	4116012	2017-06-26 12:45:00	0
119-61-9	Benzophenone	4119055	2017-06-26 15:30:00	0
119-61-9	Benzophenone	4166000	2017-06-28 14:30:00	0
119-61-9	Benzophenone	4166500	2017-06-28 13:00:00	0
119-61-9	Benzophenone	4162010	2017-06-28 17:15:00	0
119-61-9	Benzophenone	4163060	2017-06-28 15:30:00	0
119-61-9	Benzophenone	4157000	2017-07-06 13:30:00	0
119-61-9	Benzophenone	4101500	2017-06-27 15:00:00	0
119-61-9	Benzophenone	4119138	2017-06-26 17:45:00	0
119-61-9	Benzophenone	4024000	2017-07-24 07:50:00	0
119-61-9	Benzophenone	4232050	2017-06-06 16:30:00	0
119-61-9	Benzophenone	422644076300001	2017-06-08 13:30:00	0
119-61-9	Benzophenone	4240253	2017-06-08 10:00:00	0
119-61-9	Benzophenone	4231600	2017-06-06 08:45:00	0
119-61-9	Benzophenone	423205010	2017-06-06 11:45:00	0
119-61-9	Benzophenone	4232034	2017-06-06 14:30:00	0
119-61-9	Benzophenone	430524076084201	2017-06-05 15:15:00	0
119-61-9	Benzophenone	422026250	2017-06-07 07:30:00	0
119-61-9	Benzophenone	431542077382401	2017-06-07 08:15:00	0
119-61-9	Benzophenone	430629077274701	2017-06-06 13:15:00	0
119-61-9	Benzophenone	4208000	2017-06-06 17:40:00	0
119-61-9	Benzophenone	410832081262100	2017-06-07 12:30:00	0
119-61-9	Benzophenone	4206000	2017-06-07 15:30:00	0
119-61-9	Benzophenone	412204081511300	2017-06-06 08:30:00	0
119-61-9	Benzophenone	4193500	2017-06-05 10:00:00	0
119-61-9	Benzophenone	4201500	2017-06-06 10:00:00	0
119-61-9	Benzophenone	4201555	2017-06-06 13:30:00	0
119-61-9	Benzophenone	413308083541800	2017-06-05 13:00:00	0
119-61-9	Benzophenone	413217083492900	2017-06-05 13:00:00	0
119-61-9	Benzophenone	4194000	2017-06-05 16:00:00	0
119-61-9	Benzophenone	412226081344500	2017-06-07 10:00:00	0
119-61-9	Benzophenone	4201079	2017-06-07 17:30:00	0
119-61-9	Benzophenone	4208501	2017-06-07 07:30:00	0
119-61-9	Benzophenone	408507150	2017-06-08 16:50:00	0
119-61-9	Benzophenone	4027000	2017-07-24 17:10:00	0
119-61-9	Benzophenone	40851379	2017-06-08 15:25:00	0
119-61-9	Benzophenone	4084468	2017-06-08 18:00:00	0
119-61-9	Benzophenone	40871607	2017-06-05 16:30:00	0
119-61-9	Benzophenone	4087072	2017-06-06 22:50:00	0
119-61-9	Benzophenone	4085427	2017-06-07 22:20:00	0
119-61-9	Benzophenone	4087040	2017-06-06 22:00:00	0
119-61-9	Benzophenone	4087098	2017-06-06 17:40:00	0
119-61-9	Benzophenone	4087014	2017-06-06 20:30:00	0
119-61-9	Benzophenone	40870837	2017-06-06 23:35:00	0
119-61-9	Benzophenone	4087141	2017-06-05 19:40:00	0
119-61-9	Benzophenone	4087000	2017-06-06 14:20:00	0
119-61-9	Benzophenone	4087170	2017-06-06 00:35:00	0
119-61-9	Benzophenone	40870112	2017-06-05 23:00:00	0
119-61-9	Benzophenone	431046087595401	2017-06-07 19:35:00	0
119-61-9	Benzophenone	4087206	2017-06-07 12:50:00	0
119-61-9	Benzophenone	4087241	2017-06-07 14:40:00	0
119-61-9	Benzophenone	4087213	2017-06-07 18:15:00	0
119-61-9	Benzophenone	4087220	2017-06-07 17:00:00	0
119-61-9	Benzophenone	40870855	2017-06-06 19:25:00	0
119-61-9	Benzophenone	408442390	2017-06-08 19:15:00	0
83-46-5	β-Sitosterol	413701087030001	2017-06-14 09:42:00	4
83-46-5	β-Sitosterol	413538087022402	2017-06-14 11:07:00	0
83-46-5	β-Sitosterol	4092750	2017-06-13 12:10:00	1.81
83-46-5	β-Sitosterol	4095090	2017-06-13 15:34:00	5.03
83-46-5	β-Sitosterol	4162510	2017-06-28 19:00:00	0
83-46-5	β-Sitosterol	4119162	2017-06-26 18:45:00	0
83-46-5	β-Sitosterol	4161820	2017-06-28 18:00:00	21.94
83-46-5	β-Sitosterol	4165500	2017-06-28 20:00:00	13.61
83-46-5	β-Sitosterol	4118990	2017-06-26 14:30:00	0
83-46-5	β-Sitosterol	4108660	2017-06-27 13:00:00	12.59
83-46-5	β-Sitosterol	4167300	2017-06-27 20:50:00	3.97
83-46-5	β-Sitosterol	4167497	2017-06-27 19:40:00	0
83-46-5	β-Sitosterol	4167665	2017-06-27 21:55:00	0
83-46-5	β-Sitosterol	4164500	2017-06-29 13:00:00	0
83-46-5	β-Sitosterol	4116012	2017-06-26 12:45:00	0
83-46-5	β-Sitosterol	4119055	2017-06-26 15:30:00	0
83-46-5	β-Sitosterol	4166000	2017-06-28 14:30:00	1.7
83-46-5	β-Sitosterol	4166500	2017-06-28 13:00:00	10.3
83-46-5	β-Sitosterol	4162010	2017-06-28 17:15:00	2.22
83-46-5	β-Sitosterol	4163060	2017-06-28 15:30:00	6.97
83-46-5	β-Sitosterol	4157000	2017-07-06 13:30:00	9.89
83-46-5	β-Sitosterol	4101500	2017-06-27 15:00:00	6.7
83-46-5	β-Sitosterol	4119138	2017-06-26 17:45:00	0
83-46-5	β-Sitosterol	4024000	2017-07-24 07:50:00	16.64
83-46-5	β-Sitosterol	4232050	2017-06-06 16:30:00	10.5
83-46-5	β-Sitosterol	422644076300001	2017-06-08 13:30:00	6.64
83-46-5	β-Sitosterol	4240253	2017-06-08 10:00:00	15
83-46-5	β-Sitosterol	4231600	2017-06-06 08:45:00	1.78
83-46-5	β-Sitosterol	423205010	2017-06-06 11:45:00	5.54
83-46-5	β-Sitosterol	4232034	2017-06-06 14:30:00	16.21
83-46-5	β-Sitosterol	430524076084201	2017-06-05 15:15:00	8.44
83-46-5	β-Sitosterol	422026250	2017-06-07 07:30:00	10.64
83-46-5	β-Sitosterol	431542077382401	2017-06-07 08:15:00	4.66
83-46-5	β-Sitosterol	430629077274701	2017-06-06 13:15:00	17.06
83-46-5	β-Sitosterol	4208000	2017-06-06 17:40:00	0
83-46-5	β-Sitosterol	410832081262100	2017-06-07 12:30:00	0
83-46-5	β-Sitosterol	4206000	2017-06-07 15:30:00	0
83-46-5	β-Sitosterol	412204081511300	2017-06-06 08:30:00	0
83-46-5	β-Sitosterol	4193500	2017-06-05 10:00:00	0
83-46-5	β-Sitosterol	4201500	2017-06-06 10:00:00	0
83-46-5	β-Sitosterol	4201555	2017-06-06 13:30:00	0
83-46-5	β-Sitosterol	413308083541800	2017-06-05 13:00:00	0
83-46-5	β-Sitosterol	413217083492900	2017-06-05 13:00:00	6.77
83-46-5	β-Sitosterol	4194000	2017-06-05 16:00:00	6.56
83-46-5	β-Sitosterol	412226081344500	2017-06-07 10:00:00	0
83-46-5	β-Sitosterol	4201079	2017-06-07 17:30:00	0
83-46-5	β-Sitosterol	4208501	2017-06-07 07:30:00	1.58
83-46-5	β-Sitosterol	408507150	2017-06-08 16:50:00	9.38
83-46-5	β-Sitosterol	4027000	2017-07-24 17:10:00	20.69
83-46-5	β-Sitosterol	40851379	2017-06-08 15:25:00	7.62
83-46-5	β-Sitosterol	4084468	2017-06-08 18:00:00	0
83-46-5	β-Sitosterol	40871607	2017-06-05 16:30:00	2.1
83-46-5	β-Sitosterol	4087072	2017-06-06 22:50:00	3.31
83-46-5	β-Sitosterol	4085427	2017-06-07 22:20:00	10.2
83-46-5	β-Sitosterol	4087040	2017-06-06 22:00:00	5.31
83-46-5	β-Sitosterol	4087098	2017-06-06 17:40:00	9.35
83-46-5	β-Sitosterol	4087014	2017-06-06 20:30:00	1.77
[truncated: 3,744 more rows]

[truncated: 7 more sheets: 10, 11, 12, 13, 14, 15, 16]
